# Supplementary material for: Multivariate time-series analysis of biomarkers from a dengue cohort offers new approaches for diagnosis and prognosis
Source: PLoS Negl Trop Dis. 2020 Jun 16;14(6):e0008199. doi: 10.1371/journal.pntd.0008199 (PMC7380649; doi:10.1371/journal.pntd.0008199)
Supplement: S1 Table — DF: dengue fever; SD: severe dengue. (XLSX) [file pntd.0008199.s001.xlsx]

## Sheet: Sheet1
Supplemental Figure 1. Infecting viral genomes and associated disease outcomes
Accession number	Date	Outcome
EU482612.1	2001-06-26	DF
EU529690.1	2001-08-21	DF
EU569688.1	2001-09-19	DF
FJ373303.1	2001-10-03	DF
EU529685.1	2001-10-18	DF
EU482614.1	2001-10-22	DF
EU569689.1	2001-10-22	DF
EU569690.1	2001-10-23	DF
EU569691.1	2001-11-07	DF
EU529684.1	2001-11-28	DF
KF955452.1	2003-12-01	DF
KF955451.1	2003-12-01	DF
KF955454.1	2004-11-07	DF
KF955450.1	2002-01-08	DF
EU482613.1	2001-08-06	SD
EU660420.1	2001-08-06	SD
KF955486.1	2001-08-07	SD
FJ182015.1	2001-08-14	SD
KF955487.1	2001-08-14	SD
KF955447.1	2001-09-06	SD
KF955330.1	2001-10-06	SD
KF955449.1	2001-10-13	SD
EU529686.1	2001-10-16	SD
EU529687.1	2001-10-24	SD
KF955331.1	2003-09-02	SD
KF955453.1	2003-12-19	SD
FJ373304	2004-06-17	SD
EU854291	2004-08-17	SD
EU854292	2005-07-22	SD
EU529688.1	2001-07-04	SD
EU529689.1	2001-08-12	SD
