# Supplementary material for: Multivariate time-series analysis of biomarkers from a dengue cohort offers new approaches for diagnosis and prognosis
Source: PLoS Negl Trop Dis. 2020 Jun 16;14(6):e0008199. doi: 10.1371/journal.pntd.0008199 (PMC7380649; doi:10.1371/journal.pntd.0008199)
Supplement: S2 Table — (XLSX) [file pntd.0008199.s002.xlsx]

## Sheet: Alb_diffmedian_diag.csv
	Supplementary Table 2. Difference in medians between the dengue and other febrile illness (OFI) groups.
	Albumin
	Day	Dengue (n)	Median	Q25	Q75	OFI (n)	Median	Q25	Q75	Mann-Whitney U p-value
	-3	14	3.9	3.65	4.015	2	n<5	n<5	n<5	n<5
	-2	38	4	3.7	4.175	11	4.1	3.7	4.3	0.7097
	-1	63	3.9	3.6	4.2	27	4.09	3.815	4.27	0.1422
	0	93	3.8	3.51	4.1	32	4.015	3.757	4.4	0.02423
	1	93	3.8	3.6	4.1	26	4.17	3.735	4.388	0.01189
	2	62	3.8	3.512	4.1	16	4.075	3.787	4.465	0.01957
	3	32	3.9	3.688	4	4	n<5	n<5	n<5	n<5
	Blood pressure diastolic
	Day	Dengue (n)	Median	Q25	Q75	OFI (n)	Median	Q25	Q75	Mann-Whitney U p-value
	-3	14	70	60	80	2	n<5	n<5	n<5	n<5
	-2	40	70	60	70	11	60	60	70	0.4292
	-1	62	70	60	70	25	70	60	70	0.8705
	0	100	70	60	70	35	70	60	70	0.4479
	1	98	70	60	70	29	70	60	80	0.2151
	2	71	70	60	70	15	70	60	75	0.3925
	3	35	70	60	70	3	n<5	n<5	n<5	n<5
	Blood pressure systolic
	Day	Dengue (n)	Median	Q25	Q75	OFI (n)	Median	Q25	Q75	Mann-Whitney U p-value
	-3	15	110	102.5	120	2	n<5	n<5	n<5	n<5
	-2	40	110	100	120	11	110	100	110	0.3072
	-1	62	110	100	120	25	110	100	110	0.5239
	0	100	110	100	110	35	110	100	110	0.9479
	1	98	110	100	110	29	110	100	120	0.4304
	2	71	110	100	110	15	110	100	115	0.6181
	3	35	110	100	111	3	n<5	n<5	n<5	n<5
	D-dimer
	Day	Dengue (n)	Median	Q25	Q75	OFI (n)	Median	Q25	Q75	Mann-Whitney U p-value
	-3	9	697.8	504.7	1016	0	n<5	n<5	n<5	n<5
	-2	26	911.2	641.8	1388	8	419.4	337.7	701.9	0.009085
	-1	42	1009	781.1	1400	19	476.7	362	1094	0.01356
	0	58	950	738.8	1293	27	556.3	374.2	981.4	0.0008049
	1	59	768	584.5	1098	19	448	332	968	0.02993
	2	50	845.5	546.8	1072	14	463.1	245.8	1127	0.07143
	3	26	754	548.2	1098	3	n<5	n<5	n<5	n<5
	Fragments 1 and 2
	Day	Dengue (n)	Median	Q25	Q75	OFI (n)	Median	Q25	Q75	Mann-Whitney U p-value
	-3	17	1.1	0.8	1.6	1	n<5	n<5	n<5	n<5
	-2	34	1.2	0.7625	1.975	10	0.95	0.7	1.4	0.2123
	-1	54	1.65	1.212	2.075	24	1.075	0.6	1.84	0.03463
	0	82	1.3	1	2.275	33	1.1	0.75	1.8	0.08102
	1	77	1.36	1	2	27	1.13	0.825	1.695	0.07681
	2	66	1.5	1.062	1.938	15	0.9	0.5	1.735	0.02684
	3	32	1.6	0.975	2.585	4	n<5	n<5	n<5	n<5
	Fibrinogen
	Day	Dengue (n)	Median	Q25	Q75	OFI (n)	Median	Q25	Q75	Mann-Whitney U p-value
	-3	14	338.5	289.5	355.5	2	n<5	n<5	n<5	n<5
	-2	34	323.5	280.5	376.8	10	347	300.5	391.5	0.5014
	-1	56	311	277.2	349.5	23	360	316.5	431.5	0.005634
	0	82	311	265.5	356.8	31	378	323	455	5.096e-05
	1	83	312	266	343	30	358	328.5	402.2	0.001231
	2	63	300	267	359	17	344	332	422	0.006134
	3	31	326	289	355	4	n<5	n<5	n<5	n<5
	AST
	Day	Dengue (n)	Median	Q25	Q75	OFI (n)	Median	Q25	Q75	Mann-Whitney U p-value
	-3	17	53	29	79	2	n<5	n<5	n<5	n<5
	-2	39	49	34	82	10	38	29.5	45	0.04314
	-1	65	69	48	116	28	38	22.4	52.28	1.16e-05
	0	95	72	50.5	133	32	30	22.2	46.5	5.672e-08
	1	95	71	51.95	132.1	27	37	26.5	52.3	8.004e-05
	2	63	86	58.5	180	16	28	23.5	40.75	6.46e-05
	3	33	142	69.8	202	5	35	26	37	0.01223
	ALT
	Day	Dengue (n)	Median	Q25	Q75	OFI (n)	Median	Q25	Q75	Mann-Whitney U p-value
	-3	17	33	23.8	50	2	n<5	n<5	n<5	n<5
	-2	39	37	23.5	67	10	18	15.25	21.75	0.000467
	-1	65	37	23.6	70	28	21.6	13.72	33.25	0.001136
	0	94	45.5	26	100	32	20	14.68	37.5	0.0002776
	1	94	49.5	30.18	96.68	27	24	18	56.5	0.003567
	2	63	65	31.5	124	16	22.75	12.1	30.25	0.001224
	3	33	128	60	212	5	35	29	40	0.03964
	Hemoglobin
	Day	Dengue (n)	Median	Q25	Q75	OFI (n)	Median	Q25	Q75	Mann-Whitney U p-value
	-3	26	13.85	12.45	14.9	3	n<5	n<5	n<5	n<5
	-2	51	13.7	12.6	14.7	16	13.95	12.62	14.8	0.9765
	-1	78	13.9	12.5	14.97	28	13.7	13.05	15.03	0.6033
	0	106	13.5	12.6	15.2	36	13.45	12.65	15.07	0.877
	1	103	13.5	12.4	15.3	32	13.75	12.5	14.75	0.8664
	2	79	13.2	12.1	14.8	18	12.45	12.03	13.4	0.3679
	3	41	13.1	12	15.1	4	n<5	n<5	n<5	n<5
	Heart rate
	Day	Dengue (n)	Median	Q25	Q75	OFI (n)	Median	Q25	Q75	Mann-Whitney U p-value
	-3	16	88	80	92	2	n<5	n<5	n<5	n<5
	-2	40	89	80	100	11	80	75	87	0.034
	-1	64	86	80	92	24	78	70	82.75	0.0293
	0	104	82	71.5	90	34	77	70	80	0.03128
	1	101	80	70	80	31	72	70	80	0.1711
	2	73	73	70	80	16	70	70	80	0.8179
	3	38	70	70	80	3	n<5	n<5	n<5	n<5
	Hematocrit
	Day	Dengue (n)	Median	Q25	Q75	OFI (n)	Median	Q25	Q75	Mann-Whitney U p-value
	-3	26	43.1	38.25	45.93	3	n<5	n<5	n<5	n<5
	-2	52	41.55	38.6	44.92	16	40.75	38.38	46.02	0.9596
	-1	78	41.8	39.4	45.8	29	41.5	39.2	45.1	0.9079
	0	106	41.65	37.95	45.8	37	40.8	37.2	45	0.5801
	1	103	40.9	38.1	46.45	32	40.5	37.35	44.73	0.7327
	2	79	39.5	37.4	44.75	19	38.5	36.5	41.15	0.2556
	3	41	40.1	36.7	45.8	4	n<5	n<5	n<5	n<5
	Lymphocytes
	Day	Dengue (n)	Median	Q25	Q75	OFI (n)	Median	Q25	Q75	Mann-Whitney U p-value
	-3	23	21	12	23	3	n<5	n<5	n<5	n<5
	-2	47	24	19	32.5	12	27.5	17	42.92	0.258
	-1	67	32	26.5	41.5	27	27	19.5	40	0.1769
	0	98	44.5	35	55	30	33	28.25	46.75	0.004733
	1	90	52	41.5	60	27	41	35	48	0.0004629
	2	68	54	46	64.25	15	45	34	51	0.002733
	3	36	55	45.75	63.25	4	n<5	n<5	n<5	n<5
	Monocytes
	Day	Dengue (n)	Median	Q25	Q75	OFI (n)	Median	Q25	Q75	Mann-Whitney U p-value
	-3	20	7	4.5	9.75	3	n<5	n<5	n<5	n<5
	-2	44	5	3	8	11	5	2	5.6	0.5189
	-1	62	6.5	4	9	25	6	3	11	0.925
	0	95	7	3	9	30	6	4	9	0.7015
	1	89	6	3	10	26	5	3.25	7	0.5659
	2	66	5	4	8	15	4	2.5	5	0.04893
	3	35	5	2	7.5	2	n<5	n<5	n<5	n<5
	Neutrophiles
	Day	Dengue (n)	Median	Q25	Q75	OFI (n)	Median	Q25	Q75	Mann-Whitney U p-value
	-3	23	77	70.5	78	3	n<5	n<5	n<5	n<5
	-2	47	71	61.5	76.5	12	61.5	45.78	78.25	0.2957
	-1	68	57.5	49.75	67	27	60	54.5	71.5	0.2216
	0	98	45.5	35	55.75	30	54	46	61	0.01678
	1	90	37	28.25	50	27	52	40	56	0.001342
	2	68	37	27	44	15	47	38.5	60	0.004162
	3	36	37.5	28.75	45	4	n<5	n<5	n<5	n<5
	Platelets
	Day	Dengue (n)	Median	Q25	Q75	OFI (n)	Median	Q25	Q75	Mann-Whitney U p-value
	-3	28	164	128.2	191	3	n<5	n<5	n<5	n<5
	-2	52	151	107	189	16	209	166.8	248.2	0.002227
	-1	78	127.5	98.25	155.5	29	208	150	238	8.629e-07
	0	106	113	86.5	150	37	203	160	238	1.691e-10
	1	103	113	81	147.5	32	218	169.5	246	6.929e-11
	2	79	121	94.5	152	19	212	177	238	1.037e-06
	3	41	148	98	181	4	n<5	n<5	n<5	n<5
	Prothrombin time difference
	Day	Dengue (n)	Median	Q25	Q75	OFI (n)	Median	Q25	Q75	Mann-Whitney U p-value
	-3	15	1.6	0.15	3.3	2	n<5	n<5	n<5	n<5
	-2	36	0.45	0	1.425	10	1.45	0.2	1.775	0.3719
	-1	60	0.2	-0.6	0.675	26	0.7	-0.075	1.55	0.05375
	0	89	-0.3	-0.8	0.7	35	0.2	-0.4	0.75	0.07227
	1	90	-0.7	-1.1	-0.2	28	0.2	-0.425	0.925	0.0001212
	2	63	-0.7	-1.25	0.1	17	0	-0.6	0.3	0.02484
	3	33	-0.7	-1	-0.3	4	n<5	n<5	n<5	n<5
	Partial thromboplastin time difference
	Day	Dengue (n)	Median	Q25	Q75	OFI (n)	Median	Q25	Q75	Mann-Whitney U p-value
	-3	15	2.3	0.55	6.75	2	n<5	n<5	n<5	n<5
	-2	36	3.1	0.275	5.25	10	1.85	1.025	3.2	0.7191
	-1	61	3.2	1.3	7.1	26	0.65	-0.975	4.225	0.01781
	0	88	2.65	0.875	5.7	35	1.3	-1.05	4.1	0.02859
	1	90	2.2	0.025	5.575	28	1.05	-0.925	4.5	0.2655
	2	63	1.8	-0.4	4.35	17	0.3	-1.3	3.9	0.2792
	3	33	0.4	-1.4	2.7	4	n<5	n<5	n<5	n<5
	Reticulocytes
	Day	Dengue (n)	Median	Q25	Q75	OFI (n)	Median	Q25	Q75	Mann-Whitney U p-value
	-3	14	0.55	0.425	0.7	1	n<5	n<5	n<5	n<5
	-2	36	0.35	0.2	0.725	6	0.75	0.55	0.8	0.05216
	-1	51	0.3	0.2	0.5	22	0.65	0.5	1.125	0.0003521
	0	90	0.4	0.2	0.7	29	0.5	0.2	0.7	0.3791
	1	84	0.3	0.2	0.5	24	0.4	0.2	0.725	0.2462
	2	60	0.3	0.2	0.6	14	0.45	0.4	0.8	0.171
	3	32	0.3	0.2	0.5	3	n<5	n<5	n<5	n<5
	sST2
	Day	Dengue (n)	Median	Q25	Q75	OFI (n)	Median	Q25	Q75	Mann-Whitney U p-value
	-3	0	n<5	n<5	n<5	0	n<5	n<5	n<5	n<5
	-2	7	39.56	27.2	132.7	1	n<5	n<5	n<5	n<5
	-1	15	152.6	93.13	308.5	7	36.26	9.065	58.51	0.01006
	0	16	186.3	76.64	307.3	10	14.83	1.648	27.61	0.0002006
	1	16	88.18	11.13	175.8	2	n<5	n<5	n<5	n<5
	2	10	56.86	2.885	115.2	2	n<5	n<5	n<5	n<5
	3	1	n<5	n<5	n<5	0	n<5	n<5	n<5	n<5
	Thrombin antithrombin complex
	Day	Dengue (n)	Median	Q25	Q75	OFI (n)	Median	Q25	Q75	Mann-Whitney U p-value
	-3	17	6.4	3.3	9.5	1	n<5	n<5	n<5	n<5
	-2	35	5.6	3.6	9.35	10	3.95	2.475	4.75	0.03664
	-1	54	5.6	4.25	11.23	23	3.6	2.05	4.85	0.0003919
	0	83	4.8	3.35	7.9	34	3.6	2.425	5.35	0.02996
	1	79	3.2	2.1	4.7	27	3.8	2.5	4.65	0.4398
	2	66	2.95	2.213	4.275	14	3.9	3.325	4.8	0.06615
	3	31	3.1	2.2	4.15	4	n<5	n<5	n<5	n<5
	Thrombin time difference
	Day	Dengue (n)	Median	Q25	Q75	OFI (n)	Median	Q25	Q75	Mann-Whitney U p-value
	-3	16	-0.2	-1.575	1.025	2	n<5	n<5	n<5	n<5
	-2	37	1.3	0.2	3.6	10	-0.15	-0.475	2.325	0.07701
	-1	61	3.5	1.3	4.7	25	1.1	-1.1	2	0.0009484
	0	89	4	2.3	7	35	0	-1.3	1.9	2.237e-09
	1	87	3.2	1.15	7	28	1	-0.1	2.725	0.0009082
	2	62	4.45	2.2	7.775	17	-0.1	-0.4	2.2	6.094e-05
	3	33	3.6	2	6.4	4	n<5	n<5	n<5	n<5
	von Wildebrand factor
	Day	Dengue (n)	Median	Q25	Q75	OFI (n)	Median	Q25	Q75	Mann-Whitney U p-value
	-3	17	200	160	315	0	n<5	n<5	n<5	n<5
	-2	34	215	185	287.5	9	150	130	220	0.09698
	-1	57	240	170	300	23	160	120	200	0.0001292
	0	84	260	200	320	32	200	150	252.5	0.004363
	1	80	230	180	300	27	170	150	220	0.003422
	2	63	250	182.5	300	16	160	130	195	0.00172
	3	33	250	210	300	4	n<5	n<5	n<5	n<5
	White blood cells
	Day	Dengue (n)	Median	Q25	Q75	OFI (n)	Median	Q25	Q75	Mann-Whitney U p-value
	-3	28	4.55	3.3	5.825	3	n<5	n<5	n<5	n<5
	-2	52	3.3	2.65	4.225	16	5.95	3.775	7.75	0.0001303
	-1	78	2.9	2.225	3.7	29	5.8	4.6	7.3	5.732e-10
	0	106	3	2.5	4.375	37	5.7	3.7	7	1.544e-07
	1	103	4	3.2	5.3	32	5.3	4	6.825	0.004072
	2	79	4.7	3.8	5.85	19	4.6	3.35	5.6	0.4236
	3	41	4.8	4.1	6.3	4	n<5	n<5	n<5	n<5
	Temperature current
	Day	Dengue (n)	Median	Q25	Q75	OFI (n)	Median	Q25	Q75	Mann-Whitney U p-value
	-3	16	38.75	37.98	39.35	2	n<5	n<5	n<5	n<5
	-2	41	38.5	38	39	10	38.25	37.82	38.65	0.3339
	-1	63	38.5	37.8	38.95	27	38	37.45	38.5	0.06484
	0	101	37.5	37	38	35	37.4	37	37.8	0.2201
	1	99	37	37	37.3	32	37	37	37	0.7233
	2	73	37	37	37	15	37	37	37	0.4136
	3	35	37	37	37	3	n<5	n<5	n<5	n<5
	Temperature this morning
	Day	Dengue (n)	Median	Q25	Q75	OFI (n)	Median	Q25	Q75	Mann-Whitney U p-value
	-3	13	39	38.5	39.4	2	n<5	n<5	n<5	n<5
	-2	35	38.8	38.05	39	10	39	39	39.35	0.02383
	-1	57	38.7	38	39	23	38.5	38	39	0.4911
	0	88	37.55	37	38.5	30	37.4	37	37.8	0.07521
	1	85	37	36.5	37	26	37	37	37	0.2326
	2	60	37	36.5	37	12	37	37	37.08	0.03111
	3	26	37	36.5	37	2	n<5	n<5	n<5	n<5
	Temperature last evening
	Day	Dengue (n)	Median	Q25	Q75	OFI (n)	Median	Q25	Q75	Mann-Whitney U p-value
	-3	4	n<5	n<5	n<5	0	n<5	n<5	n<5	n<5
	-2	17	38.5	38	39	3	n<5	n<5	n<5	n<5
	-1	39	39	38.5	39.35	10	39	38.78	39	0.8294
	0	65	38.6	38	39	29	38.1	38	38.5	0.007412
	1	90	37.05	37	37.5	28	37	37	37.12	0.1127
	2	68	37	36.8	37	13	37	37	37.2	0.1718
	3	29	37	37	37	3	n<5	n<5	n<5	n<5
	Temperature last night
	Day	Dengue (n)	Median	Q25	Q75	OFI (n)	Median	Q25	Q75	Mann-Whitney U p-value
	-3	6	39	38.7	39.38	0	n<5	n<5	n<5	n<5
	-2	18	38.6	38.35	39	3	n<5	n<5	n<5	n<5
	-1	40	39	38.15	39.05	10	38.85	38.5	39	1
	0	67	38.5	38	39	30	38.25	38	38.65	0.1101
	1	89	37	36.8	37.4	28	37	37	37.25	0.6228
	2	68	37	36.8	37	13	37	36.9	37	0.5813
	3	29	37	37	37	2	n<5	n<5	n<5	n<5
