# Supplementary material for: Multivariate time-series analysis of biomarkers from a dengue cohort offers new approaches for diagnosis and prognosis
Source: PLoS Negl Trop Dis. 2020 Jun 16;14(6):e0008199. doi: 10.1371/journal.pntd.0008199 (PMC7380649; doi:10.1371/journal.pntd.0008199)
Supplement: S3 Table — (XLSX) [file pntd.0008199.s003.xlsx]

## Sheet: Alb_diffmedian_sero.csv
	Supplementary Table 3. Difference in medians between the primary dengue (1°) and secondary dengue (2°) groups.
	Albumin
	Day	2° (n)	Median	Q25	Q75	1° (n)	Median	Q25	Q75	Mann-Whitney U p-value
	-3	0	n<5	n<5	n<5	14	3.9	3.65	4.015	n<5
	-2	2	n<5	n<5	n<5	36	3.975	3.695	4.2	n<5
	-1	7	3.6	3.4	3.8	56	3.9	3.6	4.225	0.04743
	0	18	3.53	3.325	3.875	74	3.89	3.6	4.215	0.004064
	1	17	3.5	3.4	4.1	74	3.88	3.607	4.1	0.1375
	2	11	3.69	3.35	3.8	49	3.9	3.6	4.1	0.1408
	3	5	3.91	3.7	4	26	3.9	3.742	4	1
	Blood pressure diastolic
	Day	2° (n)	Median	Q25	Q75	1° (n)	Median	Q25	Q75	Mann-Whitney U p-value
	-3	0	n<5	n<5	n<5	14	70	60	80	n<5
	-2	3	n<5	n<5	n<5	37	70	60	70	n<5
	-1	8	70	67.5	70	54	70	60	70	0.7236
	0	18	60	60	70	81	70	60	70	0.07495
	1	18	65	60	70	78	70	60	70	0.3415
	2	12	60	60	70	57	70	60	70	0.1532
	3	5	60	60	70	28	70	60	80	0.2437
	Blood pressure systolic
	Day	2° (n)	Median	Q25	Q75	1° (n)	Median	Q25	Q75	Mann-Whitney U p-value
	-3	0	n<5	n<5	n<5	15	110	102.5	120	n<5
	-2	3	n<5	n<5	n<5	37	110	100	120	n<5
	-1	8	110	97.5	112.5	54	110	100	120	0.4975
	0	18	110	100	110	81	110	100	110	0.8033
	1	18	110	100	110	78	110	100	120	0.1158
	2	12	105	97.5	110	57	110	105	110	0.01776
	3	5	100	100	110	28	110	100	120	0.1823
	D-dimer
	Day	2° (n)	Median	Q25	Q75	1° (n)	Median	Q25	Q75	Mann-Whitney U p-value
	-3	0	n<5	n<5	n<5	9	697.8	504.7	1016	n<5
	-2	2	n<5	n<5	n<5	24	911.2	746	1379	n<5
	-1	5	1006	815.7	1351	37	1012	769.6	1400	0.9226
	0	14	909.2	709.6	1027	44	973.6	746.4	1323	0.1907
	1	11	700	574.5	1010	47	769.5	595.1	1098	0.7661
	2	10	823.1	722	936.9	38	835.5	522.5	1168	0.7996
	3	2	n<5	n<5	n<5	23	700	515.9	1054	n<5
	Fragments 1 and 2
	Day	2° (n)	Median	Q25	Q75	1° (n)	Median	Q25	Q75	Mann-Whitney U p-value
	-3	0	n<5	n<5	n<5	17	1.1	0.8	1.6	n<5
	-2	2	n<5	n<5	n<5	32	1.2	0.7875	1.925	n<5
	-1	7	1.79	1.2	2.165	47	1.6	1.225	2.05	0.8873
	0	16	1.395	0.75	2.025	66	1.3	1	2.3	0.5156
	1	14	1.15	0.9	1.85	62	1.4	1.1	2.175	0.387
	2	11	1.5	1.225	1.9	53	1.5	1.05	1.9	0.6952
	3	3	n<5	n<5	n<5	28	1.59	0.8875	2.367	n<5
	Fibrinogen
	Day	2° (n)	Median	Q25	Q75	1° (n)	Median	Q25	Q75	Mann-Whitney U p-value
	-3	0	n<5	n<5	n<5	14	338.5	289.5	355.5	n<5
	-2	2	n<5	n<5	n<5	32	323.5	275.2	370.2	n<5
	-1	8	334	294.2	418	48	310	277.2	344.8	0.2813
	0	15	277	252	366	67	313	274	356.5	0.5729
	1	18	283	233.2	331.8	64	312	277.5	342.5	0.1614
	2	12	294.5	240.8	313.5	49	300	267	375	0.1006
	3	3	n<5	n<5	n<5	27	333	298.5	372	n<5
	AST
	Day	2° (n)	Median	Q25	Q75	1° (n)	Median	Q25	Q75	Mann-Whitney U p-value
	-3	0	n<5	n<5	n<5	17	53	29	79	n<5
	-2	2	n<5	n<5	n<5	37	49	34	82	n<5
	-1	9	76	58	86	56	68.5	43.75	118.8	0.6484
	0	18	68.5	52	190.4	76	71.5	49.98	117	0.5905
	1	18	63.5	57	121.2	76	74.5	51.67	130.1	0.7078
	2	11	155	87.5	243	50	78.5	53.25	138.8	0.02
	3	5	174	160	190	27	128	64	253.4	0.1944
	ALT
	Day	2° (n)	Median	Q25	Q75	1° (n)	Median	Q25	Q75	Mann-Whitney U p-value
	-3	0	n<5	n<5	n<5	17	33	23.8	50	n<5
	-2	2	n<5	n<5	n<5	37	37	24	66	n<5
	-1	9	41	37	84	56	34.85	23.45	68.5	0.5061
	0	18	52.5	24.25	131.1	75	45	26	99	0.8955
	1	18	42	21.5	71	75	48	31	97.95	0.2026
	2	11	73	52	124	50	50.5	29.5	117.5	0.4417
	3	5	179	164	190	27	94	45	224	0.1662
	Hemoglobine
	Day	2° (n)	Median	Q25	Q75	1° (n)	Median	Q25	Q75	Mann-Whitney U p-value
	-3	3	n<5	n<5	n<5	23	14.4	12.65	15.1	n<5
	-2	6	13.3	12.77	14.88	45	13.8	12.6	14.7	0.9069
	-1	12	12.6	11.97	14.18	66	14.05	12.62	15.25	0.06049
	0	18	12.85	12.12	13.95	87	13.8	12.6	15.3	0.04654
	1	17	12.7	12	13.3	84	13.65	12.55	15.43	0.029
	2	12	12.4	11.32	13.65	65	13.3	12.1	14.8	0.07789
	3	5	13.5	12.3	14.4	34	12.8	12	15	0.933
	Heart rate
	Day	2° (n)	Median	Q25	Q75	1° (n)	Median	Q25	Q75	Mann-Whitney U p-value
	-3	0	n<5	n<5	n<5	16	88	80	92	n<5
	-2	3	n<5	n<5	n<5	37	88	80	100	n<5
	-1	7	80	70	89	57	88	80	92	0.3732
	0	18	80	70.5	88	85	82	72	90	0.2785
	1	18	79	70	80	81	80	70	80	0.7071
	2	12	70	70	78.5	59	75	70	80	0.701
	3	5	70	70	80	31	70	70	80	0.925
	Hematocrite
	Day	2° (n)	Median	Q25	Q75	1° (n)	Median	Q25	Q75	Mann-Whitney U p-value
	-3	3	n<5	n<5	n<5	23	43.7	38.75	46.5	n<5
	-2	6	40.95	39.53	46.05	46	42	38.6	44.88	0.6884
	-1	12	40.85	36.77	44.62	66	42.2	39.73	46.08	0.2151
	0	18	39.4	37.55	42.25	87	42.3	38	46.1	0.04085
	1	17	39.8	37.2	41.9	84	41.3	38.1	46.85	0.1284
	2	12	38.6	34.35	42.83	65	40.4	37.4	44.8	0.2826
	3	5	41.9	37.3	45.8	34	38.75	36.12	44.98	0.6289
	Lymphocytes
	Day	2° (n)	Median	Q25	Q75	1° (n)	Median	Q25	Q75	Mann-Whitney U p-value
	-3	2	n<5	n<5	n<5	21	20	12	23	n<5
	-2	4	n<5	n<5	n<5	43	22	18.5	32.5	n<5
	-1	9	47	40	61	58	31	26	39	0.005773
	0	17	64	48	74	80	41.5	33.5	51	4.75e-05
	1	14	61	54.75	65.75	75	50	41	59	0.01607
	2	11	66	46.5	67.5	55	53	46	59	0.2025
	3	5	65	63	65	30	53	45.25	59.5	0.07673
	Monocytes
	Day	2° (n)	Median	Q25	Q75	1° (n)	Median	Q25	Q75	Mann-Whitney U p-value
	-3	1	n<5	n<5	n<5	19	7	4	9	n<5
	-2	3	n<5	n<5	n<5	41	5	3	8	n<5
	-1	8	3	2	7.25	54	7	4.25	9.75	0.06064
	0	17	4	1	5	77	7	4	9	0.02756
	1	14	4.5	4	10.5	74	6	3	9.75	0.9043
	2	11	4	3	5.5	53	6	4	8	0.2913
	3	5	5	2	5	29	5	2	8	0.7681
	Neutrophils
	Day	2° (n)	Median	Q25	Q75	1° (n)	Median	Q25	Q75	Mann-Whitney U p-value
	-3	2	n<5	n<5	n<5	21	77	72	78	n<5
	-2	4	n<5	n<5	n<5	43	71	62.5	76.5	n<5
	-1	9	51	36	58	59	59	51	68	0.03256
	0	17	28	22	42	80	47.5	40	57.25	5.823e-05
	1	14	30	26.5	32.75	75	41	29	51	0.02144
	2	11	29	24.5	40	55	38	28.5	44.5	0.2183
	3	5	25	17	31	30	40.5	34	45	0.01829
	Platelets
	Day	2° (n)	Median	Q25	Q75	1° (n)	Median	Q25	Q75	Mann-Whitney U p-value
	-3	3	n<5	n<5	n<5	25	159	130	194	n<5
	-2	6	163.5	150.8	172.5	46	144.5	106.2	197.2	0.5962
	-1	12	113	89	129.8	66	130.5	99	159.8	0.08092
	0	18	101.5	81	131.2	87	118	94.5	152	0.1962
	1	17	106	61	135	84	117	88.75	149.2	0.5521
	2	12	122	94.5	162.2	65	124	96	152	0.7467
	3	5	178	125	181	34	148	111	180.5	0.4126
	Prothrombin time difference
	Day	2° (n)	Median	Q25	Q75	1° (n)	Median	Q25	Q75	Mann-Whitney U p-value
	-3	0	n<5	n<5	n<5	15	1.6	0.15	3.3	n<5
	-2	2	n<5	n<5	n<5	34	0.45	0.025	1.475	n<5
	-1	8	0.05	-0.275	0.275	52	0.25	-0.6	0.9	0.6166
	0	14	-0.55	-1.3	0.075	75	-0.3	-0.75	0.7	0.1759
	1	18	-0.8	-1.375	1.388e-17	71	-0.7	-1.1	-0.2	0.7126
	2	12	-0.55	-1.15	-0.2	49	-0.7	-1.2	0.1	0.9927
	3	5	-0.8	-1.3	-0.4	27	-0.6	-1	-0.3	0.6212
	Partial thromboplastin time difference
	Day	2° (n)	Median	Q25	Q75	1° (n)	Median	Q25	Q75	Mann-Whitney U p-value
	-3	0	n<5	n<5	n<5	15	2.3	0.55	6.75	n<5
	-2	2	n<5	n<5	n<5	34	3.35	0.325	5.35	n<5
	-1	8	0.4	-0.75	2.65	53	3.3	1.9	7.7	0.0518
	0	14	3	-0.225	6.425	74	2.65	0.925	5.475	0.8641
	1	18	2.2	0.2	4.975	71	2.2	0	5.3	0.9633
	2	12	0.35	-0.975	3.825	49	2.1	-0.3	4.2	0.4735
	3	5	0.4	-0.6	3	27	-0.1	-1.5	2.3	0.5504
	Reticulocytes
	Day	2° (n)	Median	Q25	Q75	1° (n)	Median	Q25	Q75	Mann-Whitney U p-value
	-3	0	n<5	n<5	n<5	14	0.55	0.425	0.7	n<5
	-2	3	n<5	n<5	n<5	33	0.4	0.2	0.7	n<5
	-1	5	0.3	0.2	0.3	46	0.35	0.2	0.575	0.4916
	0	16	0.2	0.175	0.55	73	0.5	0.2	0.7	0.1125
	1	13	0.3	0.2	0.5	70	0.35	0.2	0.5	0.7612
	2	8	0.45	0.2	0.625	50	0.3	0.2	0.6	0.9728
	3	5	0.2	0.2	0.2	26	0.35	0.225	0.5	0.08589
	sST2
	Day	2° (n)	Median	Q25	Q75	1° (n)	Median	Q25	Q75	Mann-Whitney U p-value
	-3	0	n<5	n<5	n<5	0	n<5	n<5	n<5	n<5
	-2	0	n<5	n<5	n<5	7	39.56	27.2	132.7	n<5
	-1	0	n<5	n<5	n<5	15	152.6	93.13	308.5	n<5
	0	0	n<5	n<5	n<5	16	186.3	76.64	307.3	n<5
	1	0	n<5	n<5	n<5	16	88.18	11.13	175.8	n<5
	2	0	n<5	n<5	n<5	10	56.86	2.885	115.2	n<5
	3	0	n<5	n<5	n<5	1	n<5	n<5	n<5	n<5
	Thrombin-antithrombin complex
	Day	2° (n)	Median	Q25	Q75	1° (n)	Median	Q25	Q75	Mann-Whitney U p-value
	-3	0	n<5	n<5	n<5	17	6.4	3.3	9.5	n<5
	-2	2	n<5	n<5	n<5	33	5.6	4	9.2	n<5
	-1	7	4	3.4	5.6	47	6.4	4.6	13.25	0.05337
	0	16	4.9	2.7	6.025	67	4.8	3.55	8.2	0.3235
	1	15	3.8	2.35	4.5	63	3.2	2.05	4.7	0.9343
	2	11	3.5	1.6	5.7	53	2.9	2.3	4.2	0.7963
	3	3	n<5	n<5	n<5	27	3.2	2.3	4.15	n<5
	Thrombin time difference
	Day	2° (n)	Median	Q25	Q75	1° (n)	Median	Q25	Q75	Mann-Whitney U p-value
	-3	0	n<5	n<5	n<5	16	-0.2	-1.575	1.025	n<5
	-2	2	n<5	n<5	n<5	35	1.3	0.1	3.65	n<5
	-1	8	5.45	1.075	7.425	53	3.4	1.3	4.3	0.3582
	0	14	7.35	4.075	13.18	75	3.7	1.95	6.6	0.008083
	1	17	5.1	2.1	10.3	69	2.5	0.8	6.6	0.08861
	2	12	5.525	2.725	8.975	48	4.1	1.9	6.55	0.3227
	3	5	6.9	5.9	7.6	27	2.8	1.6	5.5	0.02233
	von Wildebrand factor
	Day	2° (n)	Median	Q25	Q75	1° (n)	Median	Q25	Q75	Mann-Whitney U p-value
	-3	0	n<5	n<5	n<5	17	200	160	315	n<5
	-2	2	n<5	n<5	n<5	32	215	195	292.5	n<5
	-1	8	250	227.5	315	49	240	170	300	0.2493
	0	16	250	222.5	280	68	260	200	322.5	0.4379
	1	16	262.5	200	370	63	230	175	300	0.1566
	2	12	280	186.2	320	49	250	180	300	0.5009
	3	4	n<5	n<5	n<5	28	245	207.5	300	n<5
	White blood cells
	Day	2° (n)	Median	Q25	Q75	1° (n)	Median	Q25	Q75	Mann-Whitney U p-value
	-3	3	n<5	n<5	n<5	25	4.7	3.5	5.8	n<5
	-2	6	3.15	2.75	3.85	46	3.3	2.575	4.275	0.9771
	-1	12	3.55	3.025	4.525	66	2.8	2.2	3.625	0.06136
	0	18	4.9	3.025	6.25	87	2.9	2.45	3.9	0.0005104
	1	17	4.9	4.2	6.1	84	3.7	3	5.025	0.01476
	2	12	4.25	4.05	5.725	65	4.8	3.7	5.8	0.944
	3	5	3.8	3.7	7.5	34	4.75	4.1	5.875	0.674
	Temperature current
	Day	2° (n)	Median	Q25	Q75	1° (n)	Median	Q25	Q75	Mann-Whitney U p-value
	-3	0	n<5	n<5	n<5	16	38.75	37.98	39.35	n<5
	-2	3	n<5	n<5	n<5	38	38.5	38	39	n<5
	-1	8	37.7	37.5	38.1	55	38.5	37.95	39	0.02633
	0	17	37.5	37.2	37.8	83	37.5	37	38	0.9889
	1	15	37	37	37.1	82	37	37	37.3	0.6668
	2	11	37	37	37.1	60	37	37	37	0.5698
	3	5	37	36.5	37	28	37	37	37	0.3226
	Temperature this morning
	Day	2° (n)	Median	Q25	Q75	1° (n)	Median	Q25	Q75	Mann-Whitney U p-value
	-3	0	n<5	n<5	n<5	13	39	38.5	39.4	n<5
	-2	2	n<5	n<5	n<5	33	38.8	38	39	n<5
	-1	5	39	37.5	39	52	38.7	38.15	39	0.8863
	0	14	37.85	37.12	38.38	74	37.5	37	38.5	0.7255
	1	15	37	36.4	37.1	70	37	36.5	37	0.7482
	2	8	37	36.88	37.28	51	37	36.5	37	0.1818
	3	2	n<5	n<5	n<5	24	37	36.48	37	n<5
	Temperature last evening
	Day	2° (n)	Median	Q25	Q75	1° (n)	Median	Q25	Q75	Mann-Whitney U p-value
	-3	0	n<5	n<5	n<5	4	n<5	n<5	n<5	n<5
	-2	0	n<5	n<5	n<5	17	38.5	38	39	n<5
	-1	3	n<5	n<5	n<5	36	39	38.5	39.28	n<5
	0	9	38	37.5	38.5	56	38.75	38.3	39	0.04017
	1	16	37	36.95	37.42	74	37.2	37	37.5	0.117
	2	9	37	36.7	37.2	57	37	36.8	37	0.9608
	3	3	n<5	n<5	n<5	25	37	37	37	n<5
	Temperature last night
	Day	2° (n)	Median	Q25	Q75	1° (n)	Median	Q25	Q75	Mann-Whitney U p-value
	-3	0	n<5	n<5	n<5	6	39	38.7	39.38	n<5
	-2	0	n<5	n<5	n<5	18	38.6	38.35	39	n<5
	-1	3	n<5	n<5	n<5	37	39	38	39.2	n<5
	0	9	39	38	39	58	38.5	38	39	0.5895
	1	16	36.9	36.65	37.05	73	37	37	37.5	0.1738
	2	8	36.75	36.42	37	59	37	36.9	37	0.08412
	3	3	n<5	n<5	n<5	25	37	37	37	n<5
