# Supplementary material for: Multivariate time-series analysis of biomarkers from a dengue cohort offers new approaches for diagnosis and prognosis
Source: PLoS Negl Trop Dis. 2020 Jun 16;14(6):e0008199. doi: 10.1371/journal.pntd.0008199 (PMC7380649; doi:10.1371/journal.pntd.0008199)
Supplement: S4 Table — (XLSX) [file pntd.0008199.s004.xlsx]

## Sheet: Alb_diffmedian_clas.csv
	Supplementary Table 4. Difference in medians between the severe dengue (SD) and dengue fever (DF) groups.
	Albumin
	Day	SD (n)	Median	Q25	Q75	DF (n)	Median	Q25	Q75	Mann-Whitney U p-value
	-3	12	3.9	3.75	4.098	2	n<5	n<5	n<5	n<5
	-2	23	3.94	3.69	4.02	15	4.04	3.75	4.4	0.2138
	-1	39	3.7	3.505	4.025	24	4.1	3.675	4.492	0.02046
	0	52	3.65	3.4	4	41	4	3.79	4.3	0.0006324
	1	48	3.7	3.5	3.925	45	4	3.7	4.2	0.006225
	2	28	3.69	3.5	3.863	34	3.925	3.623	4.3	0.02668
	3	18	3.87	3.613	4	14	3.955	3.877	4.03	0.2008
	Blood pressure diastolic
	Day	SD (n)	Median	Q25	Q75	DF (n)	Median	Q25	Q75	Mann-Whitney U p-value
	-3	11	70	60	77	3	n<5	n<5	n<5	n<5
	-2	26	60	60	70	14	70	62.5	77.5	0.07015
	-1	38	70	60	70	24	70	67.5	80	0.03136
	0	54	60	60	70	46	70	60	70	0.01046
	1	51	70	60	70	47	70	60	70	0.08683
	2	33	70	60	70	38	65	60	70	0.7742
	3	20	65	60	70	15	70	60	75	0.5158
	Blood pressure systolic
	Day	SD (n)	Median	Q25	Q75	DF (n)	Median	Q25	Q75	Mann-Whitney U p-value
	-3	12	111	107.5	120	3	n<5	n<5	n<5	n<5
	-2	26	110	100	120	14	120	102.5	127.5	0.1242
	-1	38	110	100	110	24	117.5	107.5	122.5	0.002558
	0	54	103	100	110	46	110	100	120	0.004497
	1	51	110	100	110	47	110	110	120	0.001031
	2	33	110	100	110	38	110	102.5	117.5	0.09319
	3	20	105	100	110	15	110	105	116	0.2167
	D-dimer
	Day	SD (n)	Median	Q25	Q75	DF (n)	Median	Q25	Q75	Mann-Whitney U p-value
	-3	7	816.7	601.2	1153	2	n<5	n<5	n<5	n<5
	-2	15	957	827.2	1383	11	900	490	1369	0.4742
	-1	24	1076	871.7	1414	18	921.2	556.3	1331	0.1738
	0	33	1100	880.5	1392	25	883.5	666.3	1000	0.01173
	1	31	946	685.6	1146	28	667	509.8	923.5	0.01335
	2	25	1026	800	1255	25	652.3	480	936.1	0.004755
	3	17	933.7	734.4	1213	9	531.7	460	700	0.01315
	Fragments 1 and 2
	Day	SD (n)	Median	Q25	Q75	DF (n)	Median	Q25	Q75	Mann-Whitney U p-value
	-3	14	1.2	0.8125	1.675	3	n<5	n<5	n<5	n<5
	-2	21	1.2	0.7	1.9	13	1.3	0.9	2.2	0.5348
	-1	32	1.7	1.2	2.5	22	1.45	1.262	1.8	0.1922
	0	47	1.3	1	2.33	35	1.3	1	1.95	0.7568
	1	42	1.6	1.025	2.775	35	1.3	0.95	1.7	0.1068
	2	33	1.79	1.3	2.3	33	1.3	1	1.7	0.006146
	3	20	1.65	1.038	3.05	12	1.59	0.975	1.662	0.2672
	Fibrinogen
	Day	SD (n)	Median	Q25	Q75	DF (n)	Median	Q25	Q75	Mann-Whitney U p-value
	-3	12	334	284.5	348.5	2	n<5	n<5	n<5	n<5
	-2	21	314	265	367	13	333	300	388	0.5707
	-1	33	303	274	344	23	328	292.5	361.5	0.5052
	0	45	289	256	333	37	333	293	369	0.002948
	1	47	290	242.5	331.5	36	331.5	301	347	0.01796
	2	31	286	259.5	335	32	326	277.5	375.2	0.0908
	3	19	302	255.5	355	12	333.5	303.8	357.5	0.2476
	AST
	Day	SD (n)	Median	Q25	Q75	DF (n)	Median	Q25	Q75	Mann-Whitney U p-value
	-3	14	48.35	28.25	56.75	3	n<5	n<5	n<5	n<5
	-2	23	58	35.1	82.5	16	49	33.75	79.25	0.6172
	-1	41	72	48	141	24	68.5	48.5	80.25	0.331
	0	54	72.25	49.92	176.2	41	66	51	112	0.4149
	1	50	78	53.92	162.5	45	64	52	118	0.2146
	2	29	138	79	249	34	64.5	50	106	0.002055
	3	19	160	101.5	221	14	129	62	170.1	0.2665
	ALT
	Day	SD (n)	Median	Q25	Q75	DF (n)	Median	Q25	Q75	Mann-Whitney U p-value
	-3	14	31.7	24.1	46.5	3	n<5	n<5	n<5	n<5
	-2	23	40	24.1	67	16	34	23.75	64	0.864
	-1	41	37	27	82	24	34.5	21.5	50.75	0.3482
	0	53	45	24	96	41	47.6	26	101	0.5022
	1	49	48	31	124	45	51	30	84	0.5498
	2	29	88	39	132	34	38	27.5	117.5	0.05181
	3	19	143	71.5	221	14	114.5	38.25	203.8	0.6275
	Hemoglobin
	Day	SD (n)	Median	Q25	Q75	DF (n)	Median	Q25	Q75	Mann-Whitney U p-value
	-3	19	13.6	12.5	14.6	7	14.9	13	15.45	0.4181
	-2	30	13.5	12.45	14.52	21	14.2	13	15.3	0.2063
	-1	43	13.4	12.2	14.75	35	14.3	12.55	15.35	0.1169
	0	57	13.3	12.6	14.7	49	13.9	12.5	15.4	0.4009
	1	56	13.35	12.2	14.62	47	13.9	12.45	15.55	0.2789
	2	38	13.15	11.9	14.1	41	13.3	12.1	15	0.6132
	3	23	12.4	12	14.15	18	14.45	12.07	15.17	0.2118
	Heart rate
	Day	SD (n)	Median	Q25	Q75	DF (n)	Median	Q25	Q75	Mann-Whitney U p-value
	-3	13	90	82	92	3	n<5	n<5	n<5	n<5
	-2	26	90	80	100	14	80	80	90	0.3371
	-1	39	88	80	94	25	80	70	90	0.07531
	0	57	88	78	92	47	80	70	88	0.01014
	1	52	80	70	86.5	49	76	70	80	0.009568
	2	34	75	70	80	39	72	70	77	0.05348
	3	22	79	70	80	16	70	70	78	0.08015
	Hematocrit
	Day	SD (n)	Median	Q25	Q75	DF (n)	Median	Q25	Q75	Mann-Whitney U p-value
	-3	19	42.5	37.8	44.85	7	45.1	40.3	47.05	0.1651
	-2	31	40.5	38.65	44.55	21	43.8	38.6	45.1	0.3006
	-1	43	40.8	37.95	44.35	35	44	40.35	47.3	0.03075
	0	57	40.9	37.8	44.3	49	42.9	38.5	47.1	0.1054
	1	56	40.65	37.32	44.3	47	42.7	38.4	47.05	0.1832
	2	38	39.45	37.25	43.4	41	40.5	37.5	45.6	0.5894
	3	23	38.7	36.7	42.6	18	44.95	36.53	46.95	0.2217
	Lymphocytes
	Day	SD (n)	Median	Q25	Q75	DF (n)	Median	Q25	Q75	Mann-Whitney U p-value
	-3	18	18	11.25	23	5	22	21	22	0.6273
	-2	29	22	15	32	18	25	20	33.75	0.3805
	-1	38	31.5	26	40.75	29	33	28	44	0.7229
	0	54	45	35	61.5	44	43	35	52.5	0.434
	1	48	50.5	40	61.25	42	53.5	45	59	0.8714
	2	33	51	41	56	35	58	49	67	0.005716
	3	19	58	46	65	17	50	42	58	0.2469
	Monocytes
	Day	SD (n)	Median	Q25	Q75	DF (n)	Median	Q25	Q75	Mann-Whitney U p-value
	-3	16	6.5	4.5	9.75	4	n<5	n<5	n<5	n<5
	-2	27	5	3	7	17	6	3	9	0.594
	-1	36	7	4	9	26	6	4.25	8.75	0.8918
	0	51	6	2	8	44	7	4	10	0.3
	1	47	7	3.5	9	42	6	3	10	0.6591
	2	32	6.5	4	10	34	4	3	6	0.004833
	3	19	3	1.5	5.5	16	5.5	3.75	9	0.116
	Neutrophiles
	Day	SD (n)	Median	Q25	Q75	DF (n)	Median	Q25	Q75	Mann-Whitney U p-value
	-3	18	76.5	70.5	78	5	77	71	78	0.8221
	-2	29	71	63	77	18	69.5	58.25	75.75	0.424
	-1	39	58	50.5	66	29	57	49	67	0.9209
	0	54	45.5	32	53.75	44	45.5	37.75	56.25	0.4816
	1	48	37	29	51.25	42	37	28	46.75	0.6475
	2	33	40	30	46	35	33	26.5	42.5	0.04469
	3	19	34	25.5	44.5	17	42	35	48	0.1319
	Platelets
	Day	SD (n)	Median	Q25	Q75	DF (n)	Median	Q25	Q75	Mann-Whitney U p-value
	-3	20	164	131.5	184.2	8	165.5	128.2	198.2	0.8988
	-2	31	148	105.5	191	21	152	114	178	0.8012
	-1	43	125	83.5	156	35	137	119	153.5	0.109
	0	57	104	73	160	49	118	100	148	0.172
	1	56	104.5	64	147	47	126	92.5	150.5	0.2181
	2	38	112	80.25	137.2	41	134	102	172	0.02591
	3	23	121	90.5	177	18	149	121.2	187.2	0.1412
	Prothrombin time difference
	Day	SD (n)	Median	Q25	Q75	DF (n)	Median	Q25	Q75	Mann-Whitney U p-value
	-3	14	1.6	0.425	3.35	1	n<5	n<5	n<5	n<5
	-2	22	0.4	0.025	1.425	14	0.65	0.025	1.4	0.9611
	-1	37	0.1	-0.6	0.6	23	0.3	-0.25	0.75	0.4744
	0	51	-0.4	-0.7	0.65	38	-0.05	-0.9	0.625	0.8649
	1	48	-0.7	-1.1	-0.2	42	-0.7	-1.05	-0.225	0.9516
	2	29	-0.9	-1.3	-0.1	34	-0.55	-0.9	0.1	0.1988
	3	19	-0.7	-1.05	-0.3	14	-0.55	-0.925	-0.4	0.6745
	Partial thromboplastin time difference
	Day	SD (n)	Median	Q25	Q75	DF (n)	Median	Q25	Q75	Mann-Whitney U p-value
	-3	14	2.15	0.175	6.7	1	n<5	n<5	n<5	n<5
	-2	22	2.9	0.025	5.65	14	3.1	0.375	4.15	0.5591
	-1	37	4.8	1.9	8.1	24	2.55	0.25	4.4	0.02885
	0	50	2.8	1.325	6.95	38	2.5	0.35	4.875	0.2484
	1	48	2.6	0.725	6.85	42	1.65	-0.75	4.05	0.05223
	2	29	2.5	0.6	7.2	34	0.95	-1.175	3.475	0.07985
	3	19	1.1	-0.85	2.75	14	-0.2	-1.55	2.025	0.4019
	Reticulocytes
	Day	SD (n)	Median	Q25	Q75	DF (n)	Median	Q25	Q75	Mann-Whitney U p-value
	-3	11	0.5	0.45	0.8	3	n<5	n<5	n<5	n<5
	-2	23	0.3	0.2	0.8	13	0.4	0.2	0.5	0.2861
	-1	29	0.3	0.2	0.6	22	0.3	0.2	0.475	0.8855
	0	51	0.3	0.2	0.7	39	0.5	0.2	0.7	0.4512
	1	43	0.3	0.2	0.5	41	0.4	0.2	0.5	0.7174
	2	27	0.3	0.2	0.6	33	0.3	0.2	0.8	0.4763
	3	17	0.3	0.2	0.5	15	0.4	0.2	0.6	0.368
	sST2
	Day	SD (n)	Median	Q25	Q75	DF (n)	Median	Q25	Q75	Mann-Whitney U p-value
	-3	0	n<5	n<5	n<5	0	n<5	n<5	n<5	n<5
	-2	5	39.56	18.13	153.3	2	n<5	n<5	n<5	n<5
	-1	10	190.4	72.44	312.3	5	152.6	102.2	298.3	0.953
	0	8	256.4	119.5	310.3	8	109.4	70.21	307.3	0.4418
	1	10	98.07	25.71	170.5	6	64.47	11.22	150.8	0.7021
	2	7	89.75	56.86	165	3	n<5	n<5	n<5	n<5
	3	0	n<5	n<5	n<5	1	n<5	n<5	n<5	n<5
	Thrombin antithrombin complex
	Day	SD (n)	Median	Q25	Q75	DF (n)	Median	Q25	Q75	Mann-Whitney U p-value
	-3	14	5.8	3.225	10.62	3	n<5	n<5	n<5	n<5
	-2	22	5.4	3.4	8.375	13	6.5	4	9.5	0.6945
	-1	32	6.1	5.1	15.15	22	4.65	3.075	8.25	0.01744
	0	48	5	2.95	10	35	4.6	3.55	5.55	0.3328
	1	43	3.2	2.1	5.15	36	3.15	2.225	4.6	0.7193
	2	33	2.7	1.9	5.4	33	3.1	2.25	3.5	0.517
	3	19	3.6	2.25	4.55	12	2.65	1.9	3.525	0.1867
	Thrombin time difference
	Day	SD (n)	Median	Q25	Q75	DF (n)	Median	Q25	Q75	Mann-Whitney U p-value
	-3	14	-0.2	-1.675	1.075	2	n<5	n<5	n<5	n<5
	-2	22	1.15	0.2	3.925	15	1.3	0.2	3.5	1
	-1	37	3.6	1.4	5.7	24	3.2	1.075	4.05	0.2811
	0	51	4.4	2.9	7.95	38	3.45	1.375	5.15	0.05223
	1	45	3.3	0.8	6.3	42	3.15	1.425	7.05	0.9154
	2	28	5.325	3.9	10.5	34	2.8	1.1	6.125	0.007038
	3	19	4.4	2.5	6.55	14	2.85	1.475	5.825	0.1776
	von Wildebrand factor
	Day	SD (n)	Median	Q25	Q75	DF (n)	Median	Q25	Q75	Mann-Whitney U p-value
	-3	14	200	180	402.5	3	n<5	n<5	n<5	n<5
	-2	21	250	180	300	13	210	210	250	0.4885
	-1	33	250	170	300	24	235	177.5	265	0.5273
	0	46	260	182.5	318.8	38	255	200	337.5	0.5707
	1	40	225	170	302.5	40	245	207.5	300	0.5567
	2	30	230	186.2	300	33	260	175	300	0.5393
	3	20	240	200	300	13	250	220	300	0.7961
	White blood cells
	Day	SD (n)	Median	Q25	Q75	DF (n)	Median	Q25	Q75	Mann-Whitney U p-value
	-3	20	4.65	3.3	6	8	4.5	3.4	4.9	0.4763
	-2	31	3.3	2.25	4.3	21	3.3	2.9	4	0.7159
	-1	43	2.9	1.9	3.7	35	2.9	2.45	3.75	0.3736
	0	57	2.9	2.4	4.7	49	3.1	2.7	4.2	0.5469
	1	56	3.9	3.075	4.95	47	4.1	3.25	5.55	0.2922
	2	38	4.65	3.625	5.775	41	4.8	4	5.9	0.4322
	3	23	4.8	3.9	6.5	18	4.95	4.1	5.575	0.7423
	Temperature current
	Day	SD (n)	Median	Q25	Q75	DF (n)	Median	Q25	Q75	Mann-Whitney U p-value
	-3	13	39	38	39.5	3	n<5	n<5	n<5	n<5
	-2	26	38.25	38	39	15	38.5	38.1	39	0.7542
	-1	38	38.3	37.9	38.85	25	38.5	37.8	39	0.4371
	0	53	37.5	37.2	38	48	37.5	37	37.8	0.2792
	1	50	37	37	37.5	49	37	37	37.2	0.1683
	2	35	37	37	37.2	38	37	36.62	37	0.01898
	3	20	37	37	37	15	37	36.75	37	0.4303
	Temperature this morning
	Day	SD (n)	Median	Q25	Q75	DF (n)	Median	Q25	Q75	Mann-Whitney U p-value
	-3	10	39	38.5	39.3	3	n<5	n<5	n<5	n<5
	-2	23	39	38.15	39	12	38.5	38	39	0.4142
	-1	35	38.8	38	39	22	38.7	38.5	39	0.8943
	0	49	37.8	37.2	38.5	39	37.5	37	38.4	0.4356
	1	45	37	36.8	37.2	40	37	36.5	37	0.009572
	2	29	37	36.8	37	31	37	36.5	37	0.1019
	3	14	37	36.62	37	12	36.75	36.42	37	0.3011
	Temperature last evening
	Day	SD (n)	Median	Q25	Q75	DF (n)	Median	Q25	Q75	Mann-Whitney U p-value
	-3	2	n<5	n<5	n<5	2	n<5	n<5	n<5	n<5
	-2	13	39	38	39	4	n<5	n<5	n<5	n<5
	-1	23	39	38.5	39.25	16	39	38.5	39.28	0.942
	0	40	38.75	38.25	39	25	38.5	38	39	0.496
	1	47	37.2	37	37.5	43	37	37	37.5	0.4071
	2	33	37	37	37	35	37	36.65	37	0.2272
	3	17	37	37	37	12	37	37	37.08	0.8192
	Temperature last night
	Day	SD (n)	Median	Q25	Q75	DF (n)	Median	Q25	Q75	Mann-Whitney U p-value
	-3	4	n<5	n<5	n<5	2	n<5	n<5	n<5	n<5
	-2	14	38.8	38.12	39	4	n<5	n<5	n<5	n<5
	-1	23	39	38.15	39.1	17	38.9	38.2	39	0.8032
	0	41	38.5	38	39	26	38.55	38	39	0.8656
	1	46	37	37	37.35	43	37	36.8	37.45	0.6498
	2	31	37	37	37	37	37	36.5	37	0.1826
	3	17	37	37	37	12	37	36.88	37	0.2972
