# Supplementary material for: Multivariate time-series analysis of biomarkers from a dengue cohort offers new approaches for diagnosis and prognosis
Source: PLoS Negl Trop Dis. 2020 Jun 16;14(6):e0008199. doi: 10.1371/journal.pntd.0008199 (PMC7380649; doi:10.1371/journal.pntd.0008199)
Supplement: S5 Table — β0: intercept and value at D0; βb: slope time before [D-3 to D0); βa: slope time after [D0 to D+3); SD: standard deviation; 1s-t-test: 1 sample t-test; 2s-t-test: 2 samples t-test. (XLSX) [file pntd.0008199.s005.xlsx]

## Sheet: denguevsOFI
	Supplementary Table 5. Piecewise linear mixed effects regression statistics with comparison between the dengue and other febrile illness (OFI) groups.
	β0: intercept and value at D0; βb: slope time before [D-3 to D0); βa: slope time after [D0 to D+3); SD: standard deviation; 1s-t-test: 1 sample t-test; 2s-t-test: 2 samples t-test.
	Albumin
	Diagnostic	n	β0	β0 (SD)	β0 (2s-t-test p-value)	βb	βb (SD)	βb (1s-t-test p-value)	βb (2s-t-test p-value)	βa	βa (SD)	βa (1s-t-test p-value)	βa (2s-t-test p-value)
	dengue	111	3.83901	0.432829	0.00382818	-0.0843834	0.330947	0.00834436	0.0341133	0.00279701	0.230185	0.898367	0.543094
	OFI	38	4.12355	0.522846	0.00382818	0.0789465	0.420604	0.254872	0.0341133	-0.0280485	0.420604	0.540812	0.543094
	Blood pressure diastolic
	Diagnostic	n	β0	β0 (SD)	β0 (2s-t-test p-value)	βb	βb (SD)	βb (1s-t-test p-value)	βb (2s-t-test p-value)	βa	βa (SD)	βa (1s-t-test p-value)	βa (2s-t-test p-value)
	dengue	108	66.8976	8.63951	0.527601	-0.337702	5.49959	0.524747	0.0659155	0.169992	4.51837	0.696586	0.261689
	OFI	37	67.9439	8.64863	0.527601	1.29179	4.23133	0.0717406	0.0659155	1.33912	4.23133	0.160599	0.261689
	Blood pressure systolic
	Diagnostic	n	β0	β0 (SD)	β0 (2s-t-test p-value)	βb	βb (SD)	βb (1s-t-test p-value)	βb (2s-t-test p-value)	βa	βa (SD)	βa (1s-t-test p-value)	βa (2s-t-test p-value)
	dengue	108	108.08	10.8995	0.725037	-1.28416	9.18519	0.149172	0.379687	0.0540014	4.39159	0.898555	0.0435339
	OFI	37	107.375	10.3374	0.725037	-0.059559	6.50204	0.955883	0.379687	1.71991	6.50204	0.0175754	0.0435339
	D-dimer
	not enough data points compared to the total number of random effects
	Fragments 1 and 2
	Diagnostic	n	β0	β0 (SD)	β0 (2s-t-test p-value)	βb	βb (SD)	βb (1s-t-test p-value)	βb (2s-t-test p-value)	βa	βa (SD)	βa (1s-t-test p-value)	βa (2s-t-test p-value)
	dengue	107	1.76996	1.25485	0.275351	0.0670753	0.743799	0.353032	0.504589	-0.0180556	0.452077	0.680343	0.34678
	OFI	37	1.50172	1.28572	0.275351	0.192359	1.04589	0.270873	0.504589	-0.198621	1.04589	0.289201	0.34678
	Fibrinogen
	Diagnostic	n	β0	β0 (SD)	β0 (2s-t-test p-value)	βb	βb (SD)	βb (1s-t-test p-value)	βb (2s-t-test p-value)	βa	βa (SD)	βa (1s-t-test p-value)	βa (2s-t-test p-value)
	dengue	105	317.318	77.625	0.00026275	-5.51542	31.8855	0.0792438	0.00387069	-1.2971	35.5181	0.709009	0.243977
	OFI	38	389.97	104.456	0.00026275	16.4049	40.4671	0.0171557	0.00387069	-8.77832	40.4671	0.108976	0.243977
	GOT
	Diagnostic	n	β0	β0 (SD)	β0 (2s-t-test p-value)	βb	βb (SD)	βb (1s-t-test p-value)	βb (2s-t-test p-value)	βa	βa (SD)	βa (1s-t-test p-value)	βa (2s-t-test p-value)
	dengue	111	117.643	123.222	0.0036292	21.4597	55.0046	7.63e-05	0.404353	9.03237	61.6355	0.125473	0.0823727
	OFI	38	62.3044	88.5311	0.0036292	13.0345	52.8601	0.137234	0.404353	-3.03999	52.8601	0.411997	0.0823727
	GPT
	Diagnostic	n	β0	β0 (SD)	β0 (2s-t-test p-value)	βb	βb (SD)	βb (1s-t-test p-value)	βb (2s-t-test p-value)	βa	βa (SD)	βa (1s-t-test p-value)	βa (2s-t-test p-value)
	dengue	111	85.0987	114.299	0.00864819	16.0739	54.595	0.0024433	0.748955	10.1412	60.6845	0.0810756	0.299314
	OFI	38	46.5611	58.7923	0.00864819	13.5585	36.2502	0.0270012	0.748955	2.7585	36.2502	0.508339	0.299314
	Hemoglobin
	Diagnostic	n	β0	β0 (SD)	β0 (2s-t-test p-value)	βb	βb (SD)	βb (1s-t-test p-value)	βb (2s-t-test p-value)	βa	βa (SD)	βa (1s-t-test p-value)	βa (2s-t-test p-value)
	dengue	111	13.991	1.87564	0.686076	0.0974925	0.471052	0.0313475	0.275871	-0.265072	0.443123	6.23e-09	0.466493
	OFI	37	13.8682	1.4874	0.686076	-0.0016822	0.476533	0.98299	0.275871	-0.209649	0.476533	0.00204998	0.466493
	Heart rate
	Diagnostic	n	β0	β0 (SD)	β0 (2s-t-test p-value)	βb	βb (SD)	βb (1s-t-test p-value)	βb (2s-t-test p-value)	βa	βa (SD)	βa (1s-t-test p-value)	βa (2s-t-test p-value)
	dengue	111	82.5521	11.7584	0.289046	-2.37202	8.25716	0.00308085	0.0353085	-3.20458	4.82989	2.23e-10	0.793316
	OFI	38	79.6759	15.0594	0.289046	1.52832	10.0401	0.354313	0.0353085	-3.79867	10.0401	0.0935552	0.793316
	Hematocrit
	Diagnostic	n	β0	β0 (SD)	β0 (2s-t-test p-value)	βb	βb (SD)	βb (1s-t-test p-value)	βb (2s-t-test p-value)	βa	βa (SD)	βa (1s-t-test p-value)	βa (2s-t-test p-value)
	dengue	111	42.7348	5.45291	0.251749	0.165833	1.44588	0.229495	0.150638	-0.897188	1.28604	3.72e-11	0.055077
	OFI	38	41.724	4.35359	0.251749	-0.173459	1.16659	0.365463	0.150638	-0.476215	1.16659	0.0112467	0.055077
	Lymphocytes
	Diagnostic	n	β0	β0 (SD)	β0 (2s-t-test p-value)	βb	βb (SD)	βb (1s-t-test p-value)	βb (2s-t-test p-value)	βa	βa (SD)	βa (1s-t-test p-value)	βa (2s-t-test p-value)
	dengue	111	46.1347	14.4019	0.00430107	9.80279	8.24975	6.86e-23	0.0370677	3.66327	7.54281	1.33e-06	0.432206
	OFI	38	38.1821	14.2608	0.00430107	5.25643	12.1529	0.0114155	0.0370677	2.36775	12.1529	0.116611	0.432206
	Monocytes
	not enough data points compared to the total number of random effects
	Neutrophiles
	Diagnostic	n	β0	β0 (SD)	β0 (2s-t-test p-value)	βb	βb (SD)	βb (1s-t-test p-value)	βb (2s-t-test p-value)	βa	βa (SD)	βa (1s-t-test p-value)	βa (2s-t-test p-value)
	dengue	111	44.225	13.7117	0.0205754	-11.0771	8.23313	1.42e-26	0.227301	-3.24665	6.91164	2.71e-06	0.197683
	OFI	38	50.6377	14.5624	0.0205754	-8.44482	12.3652	0.00016262	0.227301	-1.18667	12.3652	0.414187	0.197683
	Platelets
	Diagnostic	n	β0	β0 (SD)	β0 (2s-t-test p-value)	βb	βb (SD)	βb (1s-t-test p-value)	βb (2s-t-test p-value)	βa	βa (SD)	βa (1s-t-test p-value)	βa (2s-t-test p-value)
	dengue	111	108.506	49.4253	9.55e-10	-23.8844	22.0993	2.57e-20	8.17e-07	12.2981	23.4033	2.12e-07	0.934857
	OFI	38	198.111	67.9726	9.55e-10	-5.61954	16.7215	0.0455209	8.17e-07	11.922	16.7215	0.00521053	0.934857
	Prothrombin time difference
	Diagnostic	n	β0	β0 (SD)	β0 (2s-t-test p-value)	βb	βb (SD)	βb (1s-t-test p-value)	βb (2s-t-test p-value)	βa	βa (SD)	βa (1s-t-test p-value)	βa (2s-t-test p-value)
	dengue	109	-0.200355	1.18903	0.0118701	-0.672346	0.979699	1e-10	0.648771	-0.197313	0.527824	0.00016575	0.611028
	OFI	38	0.344893	1.0951	0.0118701	-0.591842	0.917659	0.0003236	0.648771	-0.132685	0.917659	0.259184	0.611028
	Partial thromboplastin time difference
	Diagnostic	n	β0	β0 (SD)	β0 (2s-t-test p-value)	βb	βb (SD)	βb (1s-t-test p-value)	βb (2s-t-test p-value)	βa	βa (SD)	βa (1s-t-test p-value)	βa (2s-t-test p-value)
	dengue	109	4.56855	5.77319	0.00328321	0.586064	3.19069	0.0577948	0.0958488	-1.23036	2.32875	2.4e-07	0.090723
	OFI	38	1.94621	4.12622	0.00328321	-0.219961	2.27341	0.55462	0.0958488	-0.576421	2.27341	0.0710401	0.090723
	Reticulocytes
	not enough data points compared to the total number of random effects
	sST2
	not enough data points compared to the total number of random effects
	Thrombin-antithrombin complex
	Diagnostic	n	β0	β0 (SD)	β0 (2s-t-test p-value)	βb	βb (SD)	βb (1-t-test p-value)	βb (2s-t-test p-value)	βa	βa (SD)	βa (1-t-test p-value)	βa (2s-t-test p-value)
	dengue	107	6.65819	8.13284	0.149473	-1.60712	8.65701	0.057506	0.0541462	-1.36995	3.75362	0.00026397	0.0759823
	OFI	37	4.83638	5.93118	0.149473	0.670777	4.9755	0.417736	0.0541462	0.504065	4.9755	0.60535	0.0759823
	Thrombin time difference
	Diagnostic	n	β0	β0 (SD)	β0 (2s-t-test p-value)	βb	βb (SD)	βb (1s-t-test p-value)	βb (2s-t-test p-value)	βa	βa (SD)	βa (1s-t-test p-value)	βa (2s-t-test p-value)
	dengue	109	5.1524	5.96317	2.99e-09	1.61701	2.93446	8.28e-08	0.00027128	-0.0535871	3.04029	0.854345	0.290017
	OFI	38	0.779181	2.39445	2.99e-09	0.222221	1.50367	0.368348	0.00027128	0.430657	1.50367	0.225995	0.290017
	von Wildebrand factor
	Diagnostic	n	β0	β0 (SD)	β0 (2s-t-test p-value)	βb	βb (SD)	βb (1s-t-test p-value)	βb (2s-t-test p-value)	βa	βa (SD)	βa (1s-t-test p-value)	βa (2s-t-test p-value)
	dengue	107	276.944	133.23	0.00378773	17.0825	73.7634	0.0183497	0.208231	-4.56031	49.0522	0.338402	0.580653
	OFI	36	213.413	101.699	0.00378773	32.1433	56.9212	0.00179319	0.208231	-11.8143	56.9212	0.337551	0.580653
	White blood cells
	Diagnostic	n	β0	β0 (SD)	β0 (2s-t-test p-value)	βb	βb (SD)	βb (1s-t-test p-value)	βb (2s-t-test p-value)	βa	βa (SD)	βa (1s-t-test p-value)	βa (2s-t-test p-value)
	dengue	111	3.45394	1.56591	2.7e-07	-0.154588	0.973868	0.0972889	0.0971938	0.769364	0.722891	6.41e-20	1.94e-08
	OFI	38	5.5457	1.99108	2.7e-07	-0.629872	1.63418	0.022945	0.0971938	-0.149011	1.63418	0.239126	1.94e-08
	Temperature last evening
	not enough data points compared to the total number of random effects
	Temperature last night
	not enough data points compared to the total number of random effects
	Temperature this morning
	Diagnostic	n	β0	β0 (SD)	β0 (2s-t-test p-value)	βb	βb (SD)	βb (1s-t-test p-value)	βb (2s-t-test p-value)	βa	βa (SD)	βa (1s-t-test p-value)	βa (2s-t-test p-value)
	dengue	107	37.6482	0.655489	0.0120388	-0.588641	0.584279	6.26e-18	0.00050473	-0.427624	0.429842	1.23e-17	0.00956147
	OFI	35	37.3911	0.45856	0.0120388	-0.996857	0.564989	5.47e-12	0.00050473	-0.212705	0.564989	0.00399494	0.00956147
	Temperature current
	Diagnostic	n	β0	β0 (SD)	β0 (2s-t-test p-value)	βb	βb (SD)	βb (1s-t-test p-value)	βb (2s-t-test p-value)	βa	βa (SD)	βa (1s-t-test p-value)	βa (2s-t-test p-value)
	dengue	111	37.5352	0.599119	0.123562	-0.548257	0.554227	4.19e-18	0.383304	-0.289443	0.366395	2.6e-13	0.270742
	OFI	38	37.3783	0.51251	0.123562	-0.664652	0.748771	3.53e-06	0.383304	-0.211875	0.748771	0.00125843	0.270742
