# Supplementary material for: Multivariate time-series analysis of biomarkers from a dengue cohort offers new approaches for diagnosis and prognosis
Source: PLoS Negl Trop Dis. 2020 Jun 16;14(6):e0008199. doi: 10.1371/journal.pntd.0008199 (PMC7380649; doi:10.1371/journal.pntd.0008199)
Supplement: S6 Table — β0: intercept and value at D0; βb: slope time before [D-3 to D0); βa: slope time after [D0 to D+3); SD: standard deviation; 1s-t-test: 1 sample t-test; 2s-t-test: 2 samples t-test. (XLSX) [file pntd.0008199.s006.xlsx]

## Sheet: Alb_lmepro_clas.csv
	Supplementary Table 6. Piecewise linear mixed effects regression statistics with comparison between the dengue fever and severe dengue groups.
	β0: intercept and value at D0; βb: slope time before [D-3 to D0); βa: slope time after [D0 to D+3); SD: standard deviation; 1s-t-test: 1 sample t-test; 2s-t-test: 2 samples t-test.
	Albumin
	Classification	n	β0	β0 (SD)	β0 (2s-t-test p-value)	βb	βb (SD)	βb (1s-t-test p-value)	βb (2s-t-test p-value)	βa	βa (SD)	βa (1s-t-test p-value)	βa (2s-t-test p-value)
	severe dengue	59	3.7092	0.050186	0.00117413	-0.0781688	0.0301968	0.0121594	0.6346	0.0247426	0.0239003	0.304853	0.256049
	dengue	52	3.97889	0.0632328	0.00117413	-0.112763	0.0658909	0.0932108	0.6346	-0.0242485	0.0355814	0.498704	0.256049
	Blood pressure diastolic
	Classification	n	β0	β0 (SD)	β0 (2s-t-test p-value)	βb	βb (SD)	βb (1s-t-test p-value)	βb (2s-t-test p-value)	βa	βa (SD)	βa (1s-t-test p-value)	βa (2s-t-test p-value)
	severe dengue	57	64.8153	0.998754	0.0104836	-0.846203	0.643136	0.193621	0.46735	0.990617	0.628033	0.120352	0.0732419
	dengue	51	69.0278	1.26797	0.0104836	-0.0417063	0.895298	0.963034	0.46735	-0.579613	0.598984	0.337966	0.0732419
	Blood pressure systolic
	Classification	n	β0	β0 (SD)	β0 (2s-t-test p-value)	βb	βb (SD)	βb (1s-t-test p-value)	βb (2s-t-test p-value)	βa	βa (SD)	βa (1s-t-test p-value)	βa (2s-t-test p-value)
	severe dengue	57	104.397	1.30026	0.000131551	-1.6978	0.916056	0.069098	0.58402	0.624633	0.554875	0.265086	0.162778
	dengue	51	112.129	1.44788	0.000131551	-0.466299	2.04275	0.820386	0.58402	-0.566557	0.640267	0.380545	0.162778
	D-dimer
	not enough data points compared to the total number of random effects
	Fragments 1 and 2
	Classification	n	β0	β0 (SD)	β0 (2s-t-test p-value)	βb	βb (SD)	βb (1s-t-test p-value)	βb (2s-t-test p-value)	βa	βa (SD)	βa (1s-t-test p-value)	βa (2s-t-test p-value)
	severe dengue	58	1.96741	0.19007	0.0734401	0.145111	0.0916217	0.11877	0.266892	0.0236913	0.0569561	0.679004	0.258813
	dengue	49	1.54555	0.135057	0.0734401	-0.0301344	0.127329	0.813945	0.266892	-0.0733805	0.0637417	0.255466	0.258813
	Fibrinogen
	Classification	n	β0	β0 (SD)	β0 (2s-t-test p-value)	βb	βb (SD)	βb (1s-t-test p-value)	βb (2s-t-test p-value)	βa	βa (SD)	βa (1s-t-test p-value)	βa (2s-t-test p-value)
	severe dengue	57	299.846	9.68235	0.0108023	-8.29039	4.20556	0.0536393	0.499354	4.07676	3.72173	0.278033	0.102639
	dengue	48	338.265	11.1714	0.0108023	-3.57473	5.53708	0.521747	0.499354	-6.89298	5.50897	0.217177	0.102639
	GOT
	Classification	n	β0	β0 (SD)	β0 (2s-t-test p-value)	βb	βb (SD)	βb (1s-t-test p-value)	βb (2s-t-test p-value)	βa	βa (SD)	βa (1s-t-test p-value)	βa (2s-t-test p-value)
	severe dengue	59	138.785	18.355	0.0490158	29.606	7.87442	0.000397552	0.0391419	10.5336	8.08721	0.197894	0.827593
	dengue	52	94.5438	12.489	0.0490158	9.79135	5.27658	0.0694062	0.0391419	8.12278	7.51938	0.285216	0.827593
	GPT
	Classification	n	β0	β0 (SD)	β0 (2s-t-test p-value)	βb	βb (SD)	βb (1s-t-test p-value)	βb (2s-t-test p-value)	βa	βa (SD)	βa (1s-t-test p-value)	βa (2s-t-test p-value)
	severe dengue	59	92.6962	16.3084	0.477059	19.6713	7.19807	0.00830898	0.347925	11.0642	7.07675	0.123386	0.850429
	dengue	52	77.6525	13.3614	0.477059	9.54498	7.97182	0.23682	0.347925	8.95651	8.61478	0.303496	0.850429
	Hemoglobin
	Classification	n	β0	β0 (SD)	β0 (2s-t-test p-value)	βb	βb (SD)	βb (1s-t-test p-value)	βb (2s-t-test p-value)	βa	βa (SD)	βa (1s-t-test p-value)	βa (2s-t-test p-value)
	severe dengue	59	13.8374	0.245321	0.377903	0.157062	0.0539708	0.00511668	0.0926077	-0.284363	0.0566638	5.25545e-06	0.598819
	dengue	52	14.1509	0.255385	0.377903	-0.000848722	0.0756679	0.991095	0.0926077	-0.240785	0.0600826	0.000204192	0.598819
	Heart rate
	Classification	n	β0	β0 (SD)	β0 (2s-t-test p-value)	βb	βb (SD)	βb (1s-t-test p-value)	βb (2s-t-test p-value)	βa	βa (SD)	βa (1s-t-test p-value)	βa (2s-t-test p-value)
	severe dengue	59	85.6605	1.67948	0.00186228	-1.70319	1.0048	0.0954261	0.431404	-3.08101	0.707555	5.49751e-05	0.990217
	dengue	52	78.9703	1.25255	0.00186228	-2.96241	1.23751	0.0204656	0.431404	-3.06984	0.571081	2.00835e-06	0.990217
	Hematocrit
	Classification	n	β0	β0 (SD)	β0 (2s-t-test p-value)	βb	βb (SD)	βb (1s-t-test p-value)	βb (2s-t-test p-value)	βa	βa (SD)	βa (1s-t-test p-value)	βa (2s-t-test p-value)
	severe dengue	59	42.0639	0.721219	0.169128	0.313718	0.182841	0.0915382	0.178903	-0.850887	0.165575	3.38915e-06	0.726298
	dengue	52	43.4834	0.729007	0.169128	-0.0487904	0.195843	0.80428	0.178903	-0.939196	0.189437	8.59711e-06	0.726298
	Lymphocytes
	Classification	n	β0	β0 (SD)	β0 (2s-t-test p-value)	βb	βb (SD)	βb (1s-t-test p-value)	βb (2s-t-test p-value)	βa	βa (SD)	βa (1s-t-test p-value)	βa (2s-t-test p-value)
	severe dengue	59	46.445	2.03159	0.785511	10.046	1.11104	1.13042e-12	0.747916	2.80412	1.00846	0.00730515	0.199173
	dengue	52	45.7054	1.79482	0.785511	9.52042	1.19434	1.84252e-10	0.747916	4.68411	1.0492	4.58501e-05	0.199173
	Monocytes
	Classification	n	β0	β0 (SD)	β0 (2s-t-test p-value)	βb	βb (SD)	βb (1s-t-test p-value)	βb (2s-t-test p-value)	βa	βa (SD)	βa (1s-t-test p-value)	βa (2s-t-test p-value)
	severe dengue	57	6.89061	0.583092	0.848544	0.182996	0.308223	0.555095	0.98589	-0.324534	0.329105	0.328321	0.384845
	dengue	52	7.05063	0.598912	0.848544	0.172943	0.475717	0.717733	0.98589	-0.740782	0.3453	0.0368077	0.384845
	Neutrophiles
	Classification	n	β0	β0 (SD)	β0 (2s-t-test p-value)	βb	βb (SD)	βb (1s-t-test p-value)	βb (2s-t-test p-value)	βa	βa (SD)	βa (1s-t-test p-value)	βa (2s-t-test p-value)
	severe dengue	59	44.1697	1.92243	0.883751	-11.1891	1.02905	1.27283e-15	0.805746	-2.94217	0.889175	0.00161332	0.511056
	dengue	52	44.5469	1.71121	0.883751	-10.7833	1.28464	4.11313e-11	0.805746	-3.83336	1.01771	0.000436812	0.511056
	Platelets
	Classification	n	β0	β0 (SD)	β0 (2s-t-test p-value)	βb	βb (SD)	βb (1s-t-test p-value)	βb (2s-t-test p-value)	βa	βa (SD)	βa (1s-t-test p-value)	βa (2s-t-test p-value)
	severe dengue	59	101.212	7.07951	0.0845295	-25.5255	3.0785	1.99167e-11	0.255878	13.3181	3.6429	0.000553501	0.660328
	dengue	52	117.059	5.71987	0.0845295	-21.0434	2.43251	1.66544e-11	0.255878	11.4121	2.32913	1.04996e-05	0.660328
	Prothrombin time difference
	Classification	n	β0	β0 (SD)	β0 (2s-t-test p-value)	βb	βb (SD)	βb (1s-t-test p-value)	βb (2s-t-test p-value)	βa	βa (SD)	βa (1s-t-test p-value)	βa (2s-t-test p-value)
	severe dengue	58	-0.205408	0.159037	0.954354	-0.662195	0.11418	3.05563e-07	0.85683	-0.218234	0.0669359	0.00188021	0.60462
	dengue	51	-0.218221	0.156794	0.954354	-0.69961	0.172401	0.000177407	0.85683	-0.165175	0.0771754	0.0373376	0.60462
	Partial thromboplastin time difference
	Classification	n	β0	β0 (SD)	β0 (2s-t-test p-value)	βb	βb (SD)	βb (1s-t-test p-value)	βb (2s-t-test p-value)	βa	βa (SD)	βa (1s-t-test p-value)	βa (2s-t-test p-value)
	severe dengue	58	5.89864	0.892995	0.00657569	0.744494	0.409672	0.0744299	0.479307	-1.36428	0.367731	0.000471956	0.442776
	dengue	51	3.00628	0.533045	0.00657569	0.361814	0.350335	0.306784	0.479307	-1.03296	0.22252	2.60787e-05	0.442776
	Reticulocytes
	Classification	n	β0	β0 (SD)	β0 (2s-t-test p-value)	βb	βb (SD)	βb (1s-t-test p-value)	βb (2s-t-test p-value)	βa	βa (SD)	βa (1s-t-test p-value)	βa (2s-t-test p-value)
	severe dengue	57	0.443108	0.0409971	0.573062	-0.026021	0.026636	0.332815	0.0702933	-0.0322587	0.0229031	0.164515	0.409251
	dengue	52	0.477778	0.0456102	0.573062	0.0477023	0.030258	0.121213	0.0702933	-0.00376682	0.0256507	0.883841	0.409251
	sST2
	Classification	n	β0	β0 (SD)	β0 (2s-t-test p-value)	βb	βb (SD)	βb (1s-t-test p-value)	βb (2s-t-test p-value)	βa	βa (SD)	βa (1s-t-test p-value)	βa (2s-t-test p-value)
	severe dengue	12	295.236	94.8521	0.32203	65.8947	62.365	0.313348	0.561393	-116.394	75.1077	0.14949	0.712289
	dengue	8	186.087	49.0507	0.32203	25.6947	26.1606	0.363935	0.561393	-86.3058	27.2872	0.0194941	0.712289
	Thrombin-antithrombin complex
	Classification	n	β0	β0 (SD)	β0 (2s-t-test p-value)	βb	βb (SD)	βb (1s-t-test p-value)	βb (2s-t-test p-value)	βa	βa (SD)	βa (1s-t-test p-value)	βa (2s-t-test p-value)
	severe dengue	58	8.25916	1.28453	0.00861996	-0.293784	0.640893	0.64841	0.104407	-1.83602	0.56079	0.00180549	0.0845768
	dengue	49	4.53982	0.498745	0.00861996	-3.22257	1.65768	0.0578923	0.104407	-0.703369	0.327608	0.0369846	0.0845768
	Thrombin time difference
	Classification	n	β0	β0 (SD)	β0 (2s-t-test p-value)	βb	βb (SD)	βb (1s-t-test p-value)	βb (2s-t-test p-value)	βa	βa (SD)	βa (1s-t-test p-value)	βa (2s-t-test p-value)
	severe dengue	58	6.23679	0.918208	0.0346814	2.04749	0.409101	5.69798e-06	0.080591	-0.0187953	0.486456	0.969315	0.914528
	dengue	51	3.92347	0.567208	0.0346814	1.00018	0.430183	0.0242574	0.080591	-0.0793776	0.283187	0.780426	0.914528
	von Wildebrand factor
	Classification	n	β0	β0 (SD)	β0 (2s-t-test p-value)	βb	βb (SD)	βb (1s-t-test p-value)	βb (2s-t-test p-value)	βa	βa (SD)	βa (1s-t-test p-value)	βa (2s-t-test p-value)
	severe dengue	57	283.46	20.2444	0.523767	11.0937	10.2742	0.284876	0.275962	-3.40396	6.36846	0.59511	0.977082
	dengue	50	267.352	14.9675	0.523767	25.6469	8.42652	0.00378606	0.275962	-3.68087	7.20395	0.611727	0.977082
	White blood cells
	Classification	n	β0	β0 (SD)	β0 (2s-t-test p-value)	βb	βb (SD)	βb (1s-t-test p-value)	βb (2s-t-test p-value)	βa	βa (SD)	βa (1s-t-test p-value)	βa (2s-t-test p-value)
	severe dengue	59	3.44872	0.234324	0.96882	-0.168948	0.138477	0.227386	0.618155	0.66357	0.0922837	1.40246e-09	0.0862721
	dengue	52	3.46017	0.174277	0.96882	-0.0794681	0.113405	0.48671	0.618155	0.896639	0.0980133	2.94472e-12	0.0862721
	Temperature last evening
	not enough data points compared to the total number of random effects
	Temperature last night
	not enough data points compared to the total number of random effects
	Temperature this morning
	Classification	n	β0	β0 (SD)	β0 (2s-t-test p-value)	βb	βb (SD)	βb (1s-t-test p-value)	βb (2s-t-test p-value)	βa	βa (SD)	βa (1s-t-test p-value)	βa (2s-t-test p-value)
	severe dengue	56	37.7317	0.0904638	0.108718	-0.530632	0.0704045	4.97752e-10	0.0766118	-0.418019	0.0589626	2.69049e-09	0.918407
	dengue	51	37.5288	0.0869195	0.108718	-0.756828	0.104806	3.01542e-09	0.0766118	-0.426495	0.0577566	1.68777e-09	0.918407
	Temperature current
	Classification	n	β0	β0 (SD)	β0 (2s-t-test p-value)	βb	βb (SD)	βb (1s-t-test p-value)	βb (2s-t-test p-value)	βa	βa (SD)	βa (1s-t-test p-value)	βa (2s-t-test p-value)
	severe dengue	59	37.6039	0.0728798	0.21045	-0.485792	0.0572207	9.30165e-12	0.135599	-0.270078	0.0455953	1.82258e-07	0.567147
	dengue	52	37.4602	0.0876575	0.21045	-0.657845	0.0987883	2.04943e-08	0.135599	-0.310642	0.053976	5.24307e-07	0.567147
