# Supplementary material for: Multivariate time-series analysis of biomarkers from a dengue cohort offers new approaches for diagnosis and prognosis
Source: PLoS Negl Trop Dis. 2020 Jun 16;14(6):e0008199. doi: 10.1371/journal.pntd.0008199 (PMC7380649; doi:10.1371/journal.pntd.0008199)
Supplement: S7 Table — (XLSX) [file pntd.0008199.s007.xlsx]

## Sheet: DvsND
	Supplementary Table 7. Evolution of the receiver operating characteristics statistics over the course of disease and comparison of
	the biomarkers’ classification power between the dengue and other febrile illness groups.
	Variables		Day
			First Contact	-2	-1	0	1	Median days -2 to 1
	White blood cells	Best cutoff (Youden index)	5.25	5.55	3.95	3.35	4.25	4.075
	(*1000/µl)	Sensitivity	0.7	0.56	0.86	0.89	0.7	0.71
		Specificity	0.81	0.94	0.79	0.58	0.61	0.81
		AUC	0.76	0.82	0.89	0.79	0.67	0.8
		95% CI AUC	0.66-0.86	0.70-0.94	0.82-0.96	0.70-0.87	0.56-0.77	0.72-0.89
	Neutrophils (%)	Best cutoff (Youden index)	84.5	57.5	72	51.5	47.5	51.75
		Sensitivity	0.94	0.5	0.26	0.57	0.67	0.64
		Specificity	0.13	0.83	0.93	0.68	0.71	0.73
		AUC	0.5	0.6	0.58	0.63	0.7	0.66
		95% CI AUC	0.38-0.61	0.37-0.83	0.44-0.72	0.52-0.74	0.60-0.80	0.56-0.76
	Lymphocytes (%)	Best cutoff (Youden index)	11.5	36.5	25.5	33.5	51.5	38.25
		Sensitivity	0.94	0.42	0.41	0.5	0.89	0.64
		Specificity	0.18	0.89	0.82	0.79	0.51	0.65
		AUC	0.51	0.61	0.57	0.65	0.72	0.67
		95% CI AUC	0.40-0.63	0.39-0.82	0.43-0.71	0.54-0.76	0.62-0.82	0.57-0.77
	Monocytes (%)	Best cutoff (Youden index)	7.5	14.5	4.5	13.5	8.5	6.25
		Sensitivity	0.86	0.18	0.44	0.97	0.88	0.46
		Specificity	0.38	1	0.69	0.13	0.31	0.68
		AUC	0.61	0.44	0.52	0.48	0.54	0.56
		95% CI AUC	0.49-0.72	0.22-0.65	0.38-0.66	0.36-0.59	0.43-0.65	0.45-0.67
	Reticulocytes (%)	Best cutoff (Youden index)	0.35	0.35	0.45	1.25	0.65	0.475
		Sensitivity	0.95	1	0.82	0.14	0.38	0.56
		Specificity	0.42	0.5	0.67	0.97	0.85	0.88
		AUC	0.72	0.75	0.77	0.55	0.58	0.62
		95% CI AUC	0.61-0.84	0.59-0.91	0.66-0.89	0.43-0.67	0.44-0.72	0.51-0.73
	Hemoglobin (g/dl)	Best cutoff (Youden index)	13.15	14.75	16.05	12.45	11.85	12.075
		Sensitivity	0.7	0.38	1	0.25	1	0.16
		Specificity	0.42	0.76	0.12	0.79	0.14	0.97
		AUC	0.53	0.5	0.48	0.5	0.5	0.52
		95% CI AUC	0.42-0.63	0.33-0.68	0.36-0.60	0.39-0.61	0.40-0.61	0.42-0.63
	Hematocrit (%)	Best cutoff (Youden index)	43.15	39.15	39.75	37.25	46.6	39.675
		Sensitivity	0.65	0.38	0.41	0.3	0.88	0.68
		Specificity	0.48	0.71	0.72	0.84	0.25	0.46
		AUC	0.52	0.5	0.52	0.54	0.53	0.52
		95% CI AUC	0.41-0.62	0.32-0.67	0.40-0.64	0.43-0.65	0.42-0.64	0.41-0.63
	Platelets (*1000/µl)	Best cutoff (Youden index)	194.5	199.5	170	157.5	166.5	160
		Sensitivity	0.65	0.69	0.72	0.76	0.76	0.79
		Specificity	0.77	0.79	0.83	0.78	0.85	0.73
		AUC	0.74	0.75	0.81	0.85	0.88	0.84
		95% CI AUC	0.64-0.83	0.61-0.90	0.70-0.92	0.78-0.92	0.81-0.95	0.76-0.92
	Glutamate Oxaloacetic	Best cutoff (Youden index)	50.85	64.5	46.5	43.4	48.8	50.7
	Transaminase (IU/l)	Sensitivity	0.84	1	0.68	0.72	0.75	0.73
		Specificity	0.57	0.44	0.75	0.85	0.81	0.78
		AUC	0.73	0.71	0.79	0.82	0.76	0.79
		95% CI AUC	0.62-0.84	0.55-0.87	0.68-0.89	0.72-0.92	0.64-0.88	0.69-0.88
	Glutamate Pyruvate	Best cutoff (Youden index)	24.5	24.5	16.55	22.5	24.5	25.5
	Transaminase (IU/l)	Sensitivity	0.77	1	0.43	0.59	0.61	0.8
		Specificity	0.69	0.72	0.92	0.82	0.83	0.62
		AUC	0.72	0.86	0.72	0.72	0.69	0.72
		95% CI AUC	0.61-0.84	0.76-0.96	0.60-0.84	0.61-0.83	0.57-0.82	0.62-0.83
	Albumin (g/dl)	Best cutoff (Youden index)	3.64	4.09	3.73	4225	4.12	4.07
		Sensitivity	0.88	0.55	0.81	0.44	0.56	0.7
		Specificity	0.26	0.71	0.43	0.81	0.82	0.65
		AUC	0.52	0.54	0.6	0.64	0.67	0.67
		95% CI AUC	0.40-0.64	0.32-0.76	0.47-0.72	0.53-0.75	0.54-0.79	0.57-0.77
	Prothrombin Time	Best cutoff (Youden index)	1.2	1.25	0.55	-0.05	-0.35	0.225
	(difference in s)	Sensitivity	0.47	0.6	0.58	0.66	0.71	0.71
		Specificity	0.68	0.69	0.72	0.57	0.71	0.65
		AUC	0.56	0.59	0.63	0.6	0.74	0.7
		95% CI AUC	0.43-0.68	0.37-0.82	0.50-0.76	0.50-0.71	0.63-0.85	0.61-0.80
	Thrombin Time	Best cutoff (Youden index)	3.3	0.1	2.45	2.8	1.95	1.75
	(difference in s)	Sensitivity	1	0.7	0.81	0.89	0.68	0.74
		Specificity	0.36	0.76	0.62	0.7	0.66	0.78
		AUC	0.7	0.69	0.73	0.85	0.71	0.8
		95% CI AUC	0.59-0.80	0.49-0.88	0.62-0.85	0.77-0.92	0.60-0.82	0.72-0.88
	Partial Thromboplastin Time	Best cutoff (Youden index)	5.1	3.35	1	0.25	1.15	2.25
	(difference in s)	Sensitivity	0.9	0.8	0.54	0.49	0.54	0.58
		Specificity	0.23	0.47	0.77	0.81	0.62	0.59
		AUC	0.55	0.54	0.68	0.64	0.57	0.61
		95% CI AUC	0.43-0.68	0.36-0.72	0.56-0.80	0.52-0.75	0.44-0.70	0.50-0.71
	Von Willebrand Factor	Best cutoff (Youden index)	205	160	165	222.5	175	205
	(IU/dl)	Sensitivity	0.79	0.56	0.59	0.66	0.57	0.79
		Specificity	0.56	0.85	0.86	0.64	0.78	0.56
		AUC	0.7	0.68	0.77	0.68	0.7	0.7
		95% CI AUC	0.58-0.82	0.46-0.90	0.65-0.88	0.56-0.79	0.58-0.81	0.58-0.82
	Prothrombin fragment 1 + 2	Best cutoff (Youden index)	205	160	0.975	0.875	1835	0.875
	(ng/ml)	Sensitivity	0.32	0.9	0.48	0.42	0.86	0.86
		Specificity	0.86	0.38	0.87	0.84	0.34	0.39
		AUC	0.57	0.63	0.64	0.59	0.61	0.59
		95% CI AUC	0.43-0.70	0.44-0.83	0.49-0.78	0.47-0.72	0.48-0.73	0.48-0.71
	Fibrinogen (mg/dl)	Best cutoff (Youden index)	347	370.5	347.5	372	3.05	338.25
		Sensitivity	0.62	0.5	0.68	0.61	0.74	0.67
		Specificity	0.68	0.74	0.75	0.83	0.66	0.7
		AUC	0.67	0.57	0.71	0.75	0.7	0.72
		95% CI AUC	0.55-0.79	0.35-0.79	0.57-0.84	0.66-0.85	0.58-0.82	0.62-0.82
	Thrombin-antithrombin	Best cutoff (Youden index)	4.05	5.75	4.55	3.8	5.75	3675
	complex (ng/ml)	Sensitivity	0.67	1	0.73	0.59	0.64	0.73
		Specificity	0.69	0.49	0.72	0.69	0.48	0.53
		AUC	0.69	0.72	0.75	0.63	0.54	0.64
		95% CI AUC	0.57-0.80	0.57-0.87	0.62-0.87	0.51-0.74	0.41-0.67	0.53-0.74
	D-dimer (ng/ml)	Best cutoff (Youden index)	457.3	443.55	572.75	677	487.15	569.45
		Sensitivity	0.56	0.62	0.56	0.59	0.55	0.86
		Specificity	0.88	0.92	0.88	0.84	0.88	0.55
		AUC	0.68	0.8	0.69	0.72	0.66	0.7
		95% CI AUC	0.54-0.83	0.61-0.99	0.52-0.85	0.58-0.85	0.48-0.83	0.58-0.82
