# Supplementary material for: Multivariate time-series analysis of biomarkers from a dengue cohort offers new approaches for diagnosis and prognosis
Source: PLoS Negl Trop Dis. 2020 Jun 16;14(6):e0008199. doi: 10.1371/journal.pntd.0008199 (PMC7380649; doi:10.1371/journal.pntd.0008199)
Supplement: S8 Table — (XLSX) [file pntd.0008199.s008.xlsx]

## Sheet: SDvsDF
	Supplementary Table 8. Evolution of the receiver operating characteristics statistics over the course of disease and comparison of
	the biomarkers’ classification power between the dengue fever and severe dengue groups.
	Variables		Day
			First Contact	-2	-1	0	1	Median days -2 to 1
	White blood cells	Best cutoff (Youden index)	5.65	5.25	5.35	2.55	4.75	3.325
	(*1000/µl)	Sensitivity	0.27	0.13	0.12	0.35	0.71	0.56
		Specificity	0.96	1	0.94	0.82	0.4	0.6
		AUC	0.54	0.47	0.44	0.53	0.56	0.55
		95% CI AUC	0.43-0.66	0.31-0.63	0.31-0.57	0.42-0.65	0.45-0.67	0.44-0.66
	Neutrophils (%)	Best cutoff (Youden index)	80.5	57.5	55	44.5	51.5	49
		Sensitivity	0.28	0.9	0.64	0.56	0.25	0.49
		Specificity	0.95	0.28	0.48	0.48	0.88	0.62
		AUC	0.6	0.57	0.49	0.46	0.53	0.52
		95% CI AUC	0.48-0.72	0.40-0.74	0.35-0.63	0.34-0.57	0.41-0.65	0.41-0.63
	Lymphocytes (%)	Best cutoff (Youden index)	15	24.5	26.5	61.5	42	61.5
		Sensitivity	0.38	0.59	0.32	0.26	0.31	0.14
		Specificity	0.92	0.61	0.83	0.91	0.81	0.96
		AUC	0.58	0.58	0.53	0.55	0.51	0.49
		95% CI AUC	0.45-0.70	0.41-0.75	0.38-0.67	0.43-0.66	0.39-0.63	0.38-0.60
	Monocytes (%)	Best cutoff (Youden index)	7.5	7.5	2.5	7.5	6.5	11
		Sensitivity	0.73	0.78	0.89	0.67	0.51	0.13
		Specificity	0.51	0.41	0.19	0.45	0.6	0.92
		AUC	0.58	0.55	0.51	0.56	0.53	0.45
		95% CI AUC	0.45-0.71	0.36-0.74	0.36-0.66)	0.44-0.68	0.40-0.65	0.34-0.56
	Reticulocytes (%)	Best cutoff (Youden index)	0.25	0.35	0.45	0.35	0.35	0.275
		Sensitivity	0.84	0.52	0.38	0.55	0.56	0.97
		Specificity	0.38	0.54	0.73	0.62	0.54	0.36
		AUC	0.62	0.39	0.51	0.55	0.52	0.57
		95% CI AUC	0.47-0.76	0.20-0.58	0.35-0.67	0.42-0.67	0.40-0.65	0.42-0.64
	Hemoglobin (g/dl)	Best cutoff (Youden index)	15.15	14.05	13.75	15	14.25	14.725
		Sensitivity	0.84	0.7	0.58	0.79	0.71	0.82
		Specificity	0.35	0.57	0.63	0.37	0.47	0.4
		AUC	0.6	0.61	0.6	0.55	0.56	0.57
		95% CI AUC	0.48-0.71	0.44-0.77	0.48-0.73	0.44-0.66	0.45-0.68	0.46-0.68
	Hematocrit (%)	Best cutoff (Youden index)	46.35	43.5	41.4	44.4	44.15	45.975
		Sensitivity	0.87	0.68	0.6	0.77	0.75	0.86
		Specificity	0.35	0.57	0.66	0.45	0.47	0.36
		AUC	0.6	0.59	0.64	0.59	0.58	0.59
		95% CI AUC	0.49-0.71	0.42-0.75	0.52-0.77	0.48-0.70	0.46-0.69	0.48-0.70
	Platelets (*1000/µl)	Best cutoff (Youden index)	168.5	106.5	130.5	97	84	81.5
		Sensitivity	0.47	0.29	0.65	0.46	0.36	0.32
		Specificity	0.71	0.86	0.6	0.82	0.85	0.92
		AUC	0.55	0.52	0.61	0.58	0.57	0.57
		95% CI AUC	0.44-0.66	0.36-0.68	0.48-0.73	0.47-0.69	0.46-0.68	0.46-0.68
	Glutamate Oxaloacetic	Best cutoff (Youden index)	26.55	81	129	122.5	132.1	128.5
	Transaminase (IU/l)	Sensitivity	0.15	0.35	0.34	0.35	0.34	0.35
		Specificity	0.97	0.81	0.96	0.83	0.84	0.84
		AUC	0.56	0.55	0.57	0.55	0.57	0.57
		95% CI AUC	0.42-0.69	0.36-0.73	0.43-0.71	0.43-0.66	0.46-0.69	0.46-0.68
	Glutamate Pyruvate	Best cutoff (Youden index)	20.5	28.05	45.5	60.5	18.5	19.5
	Transaminase (IU/l)	Sensitivity	0.8	0.7	0.44	0.66	0.12	0.18
		Specificity	0.27	0.44	0.75	0.49	0.93	0.94
		AUC	0.45	0.52	0.57	0.54	0.46	0.51
		95% CI AUC	0.32-0.59	0.33-0.71	0.43-0.71	0.42-0.66	0.36-0.58	0.40-0.62
	Albumin (g/dl)	Best cutoff (Youden index)	3985	4.09	4.35	3.74	3.88	3.79
		Sensitivity	0.63	0.83	0.92	0.62	0.67	0.49
		Specificity	0.74	0.47	0.42	0.78	0.62	0.78
		AUC	0.68	0.62	0.68	0.71	0.66	0.65
		95% CI AUC	0.54-0.81	0.42-0.82	0.53-0.82	0.60-0.81	0.55-0.78	0.54-0.75
	Prothrombin Time	Best cutoff (Youden index)	1.65	1.05	-0.55	-0.05	-2.15	0.025
	(difference in s)	Sensitivity	0.29	0.68	0.35	0.63	1	0.69
		Specificity	0.88	0.43	0.83	0.5	0.07	0.48
		AUC	0.55	0.51	0.56	0.49	0.5	0.49
		95% CI AUC	0.40-0.70	0.31-0.71	0.41-0.70	0.36-0.61	0.37-0.62	0.38-0.61
	Thrombin Time	Best cutoff (Youden index)	3.05	-1.4	4.6	5.3	14.75	6.125
	(difference in s)	Sensitivity	0.68	0.14	0.35	0.45	0.11	0.29
		Specificity	0.48	1	0.88	0.76	1	0.9
		AUC	0.56	0.5	0.58	0.62	0.49	0.57
		95% CI AUC	0.41-0.70	0.31-0.69	0.48-0.73	0.51-0.74	0.37-0.62	0.46-0.68
	Partial Thromboplastin Time	Best cutoff (Youden index)	5.8	0.05	7.4	6.1	-0.05	5.85
	(difference in s)	Sensitivity	0.29	0.27	0.38	0.34	0.85	0.35
		Specificity	0.96	0.86	0.96	0.89	0.35	0.92
		AUC	0.53	0.44	0.67	0.57	0.62	0.64
		95% CI AUC	0.38-0.68	0.25-0.63	0.53-0.80	0.45-0.69	0.50-0.74	0.53-0.74
	Von Willebrand Factor	Best cutoff (Youden index)	190	285	290	530	195	195
	(IU/dl)	Sensitivity	0.44	0.38	0.42	0.07	0.4	0.4
		Specificity	0.71	0.92	0.83	1	0.8	0.8
		AUC	0.47	0.57	0.55	0.46	0.54	0.54
		95% CI AUC	0.32-0.62	0.38-0.77	0.40-0.70	0.34-0.59	0.41-0.69	0.38-0.62
	Prothrombin fragment 1 + 2	Best cutoff (Youden index)	190	285	2.3	3.25	2.4	1975
	(ng/ml)	Sensitivity	0.27	0.62	0.31	0.17	0.31	0.36
		Specificity	0.85	0.62	0.95	0.97	0.97	0.78
		AUC	0.5	0.57	0.61	0.52	0.61	0.54
		95% CI AUC	0.35-0.65	0.36-0.77	0.45-0.76	0.39-0.65	0.48-0.74	0.42-0.65
	Fibrinogen (mg/dl)	Best cutoff (Youden index)	345.5	272.5	288.5	321.5	5.35	308.75
		Sensitivity	0.77	0.33	0.39	0.73	0.57	0.6
		Specificity	0.46	0.92	0.78	0.68	0.75	0.75
		AUC	0.59	0.56	0.55	0.69	0.65	0.7
		95% CI AUC	0.44-0.74	0.36-0.76	0.40-0.71	0.58-0.81	0.53-0.77	0.50-0.80
	Thrombin-antithrombin	Best cutoff (Youden index)	2.15	8.85	4.75	9.25	5.5	5.5
	complex (ng/ml)	Sensitivity	1	0.77	0.81	0.29	0.26	0.47
		Specificity	0.15	0.38	0.55	0.97	0.89	0.78
		AUC	0.53	0.54	0.69	0.56	0.52	0.61
		95% CI AUC	0.38-0.68	0.33-0.76	0.54-0.84	0.44-0.69	0.39-0.65	0.50-0.72
	D-dimer (ng/ml)	Best cutoff (Youden index)	806.9	530.75	657	1026.1	534.15	888.5
		Sensitivity	0.73	0.93	0.96	0.55	0.97	0.69
		Specificity	0.57	0.36	0.39	0.76	0.36	0.68
		AUC	0.65	0.59	0.62	0.7	0.69	0.69
		95% CI AUC	0.47-0.82	0.34-0.83	0.44-0.81	0.56-0.83	0.55-0.83	0.58-0.81
